# Supplementary material for: Decoding Diabetes Biomarkers and Related Molecular Mechanisms by Using Machine Learning, Text Mining, and Gene Expression Analysis
Source: Int J Environ Res Public Health. 2022 Oct 26;19(21):13890. doi: 10.3390/ijerph192113890 (PMC9656783; doi:10.3390/ijerph192113890)
Supplement: Supplementary file 1 [file ijerph-19-13890-s001.zip]

Archive with 5 entries (3 files):
- ijerph-1942434-supplementary/
- ijerph-1942434-supplementary/Supplementary/
- ijerph-1942434-supplementary/Supplementary/Table S1.xlsx
- ijerph-1942434-supplementary/Supplementary/Table S2.xlsx
- ijerph-1942434-supplementary/Supplementary/Tabls S3.xlsx
