# Supplementary material for: Decoding Diabetes Biomarkers and Related Molecular Mechanisms by Using Machine Learning, Text Mining, and Gene Expression Analysis
Source: Int J Environ Res Public Health. 2022 Oct 26;19(21):13890. doi: 10.3390/ijerph192113890 (PMC9656783; doi:10.3390/ijerph192113890)
Supplement: Supplementary file 1 [file ijerph-19-13890-s001.zip › ijerph-1942434-supplementary/Supplementary/Table S1.xlsx]

## Sheet: Sheet1
GeneName	Articles
HNF4A	1082
PPARA	790
VEGFA	727
TCF7L2	560
HLA-DRB1	519
PPARG	506
NOS3	454
KCNJ11	451
PRKAA2	448
HNF1A	441
PIK3CD	387
ABCC8	386
MOK	359
SLC2A1	329
DECR1	294
WFS1	259
LBX1	254
PCK2	216
SIRT1	202
CTLA4	198
IL2RA	191
HNF1B	189
SLC30A8	188
PTPN22	182
OMA1	182
KCNQ1	169
S100A12	169
DNAH8	166
IRS1	161
TLR4	160
FOXP3	156
ADIPOQ	149
HHEX	143
PDHX	141
STAT3	140
MAPK3	140
UCP2	140
CDKN2A	131
CD36	129
GCK	126
APOE	125
CAPN10	125
IGF2BP2	124
CTGF	116
CYP2B6	115
MTNR1B	115
EIF2AK3	114
FOXO1	110
MYH14	108
PON1	106
NPHS1	105
PTEN	101
SOAT1	99
NLRP3	99
INSR	97
DDIT3	95
IAPP	94
NOVA2	93
TIMP1	92
BDNF-AS	91
ABCA1	90
UCP1	85
ACE2	83
INS	83
GCKR	81
TXNIP	80
PAX4	80
PLEKHG5	79
KDR	78
UCP3	75
IGF1	74
ENPP1	72
PPARGC1A	70
LEPROT	69
NEUROD1	68
PECAM1	67
HSPA5	67
TBATA	66
TNFSF11	65
LDLR	64
LMNA	64
STAT1	64
IGF2	63
PARP1	62
HLA-DPB1	61
SOD2	61
CETP	61
IRS2	59
HLA-DQB1	59
CCL2	59
CD68	58
NOS1	57
HDAC9	57
SOD1	56
POMC	56
EGFR	55
MMP9	55
TLR2	55
AGTR1	55
IFIH1	55
FABP2	55
SLC19A2	54
CDKN2B	53
CFTR	53
SLC5A1	53
GSTM1	53
SOCS3	52
AIRE	52
CD28	51
NOX4	50
IL10	50
CD40	50
