# Supplementary material for: Decoding Diabetes Biomarkers and Related Molecular Mechanisms by Using Machine Learning, Text Mining, and Gene Expression Analysis
Source: Int J Environ Res Public Health. 2022 Oct 26;19(21):13890. doi: 10.3390/ijerph192113890 (PMC9656783; doi:10.3390/ijerph192113890)
Supplement: Supplementary file 1 [file ijerph-19-13890-s001.zip › ijerph-1942434-supplementary/Supplementary/Table S2.xlsx]

## Sheet: Sheet1
"ID"	"fdr_pval"	"pval"	logfc	"zval"	"Gene_Name"
"CEACAM6"	0.00191677	5.92e-07	6.22768	4.9938	"carcinoembryonic antigen related cell adhesion molecule 6"
"ENPP4"	0.00191677	6.07063e-07	6.21677	-4.98896	"ectonucleotide pyrophosphatase/phosphodiesterase 4"
"HDAC5"	0.00191677	9.94674e-07	6.00232	4.89269	"histone deacetylase 5"
"HPCAL1"	0.00191677	9.43238e-07	6.02538	4.90313	"hippocalcin like 1"
"PARVG"	0.00191677	1.1125e-06	5.9537	4.87062	"parvin gamma"
"STYXL1"	0.00191677	1.20552e-06	5.91883	4.85473	"serine/threonine/tyrosine interacting like 1"
"VPS28"	0.00191677	6.67841e-07	6.17533	4.97049	"VPS28, ESCRT-I subunit"
"ZBTB33"	0.00191677	2.58052e-07	6.58829	-5.15176	"zinc finger and BTB domain containing 33"
"ZFP37"	0.00191677	6.86777e-07	6.16318	-4.96507	"ZFP37 zinc finger protein"
"CCDC58"	0.00222122	1.70744e-06	5.76765	-4.78529	"coiled-coil domain containing 58"
"CDC7"	0.00222122	1.637e-06	5.78595	-4.79375	"cell division cycle 7"
"DEFA4"	0.00255421	2.14189e-06	5.6692	4.73955	"defensin alpha 4"
"VRK3"	0.00306146	2.7812e-06	5.55577	4.68635	"vaccinia related kinase 3"
"RPP40"	0.00408187	4.27869e-06	5.36869	-4.59736	"ribonuclease P/MRP subunit p40"
"TBC1D22B"	0.00408187	4.17888e-06	5.37894	4.60228	"TBC1 domain family member 22B"
"ATP6AP1"	0.00421777	5.88566e-06	5.2302	4.53046	"ATPase H+ transporting accessory protein 1"
"EPDR1"	0.00421777	5.63559e-06	5.24906	-4.53962	"ependymin related 1"
"IGFBP3"	0.00421777	6.2003e-06	5.20759	-4.51944	"insulin like growth factor binding protein 3"
"IRF5"	0.00421777	6.77908e-06	5.16883	4.50051	"interferon regulatory factor 5"
"MRPS33"	0.00421777	6.76371e-06	5.16981	-4.50099	"mitochondrial ribosomal protein S33"
"NUCB1"	0.00421777	6.74236e-06	5.17119	4.50166	"nucleobindin 1"
"POMC"	0.00421777	6.41022e-06	5.19313	-4.51239	"proopiomelanocortin"
"SNRPD1"	0.00421777	6.69391e-06	5.17432	-4.5032	"small nuclear ribonucleoprotein D1 polypeptide"
"LRRC25"	0.00428724	7.19035e-06	5.14325	4.48797	"leucine rich repeat containing 25"
"ACADVL"	0.00442669	8.47312e-06	5.07196	4.45287	"acyl-CoA dehydrogenase very long chain"
"LCN2"	0.00442669	8.4168e-06	5.07485	4.4543	"lipocalin 2"
"MAP7D1"	0.00442669	8.66159e-06	5.0624	4.44814	"MAP7 domain containing 1"
"WDR41"	0.00442669	8.27177e-06	5.0824	-4.45803	"WD repeat domain 41"
"CORO2A"	0.00532236	1.22738e-05	4.91102	4.37267	"coronin 2A"
"ERRFI1"	0.00532236	1.16418e-05	4.93398	-4.38419	"ERBB receptor feedback inhibitor 1"
"MADCAM1"	0.00532236	1.22609e-05	4.91148	4.3729	"mucosal vascular addressin cell adhesion molecule 1"
"PIN4"	0.00532236	1.14139e-05	4.94257	-4.38849	"peptidylprolyl cis/trans isomerase, NIMA-interacting 4"
"ZBTB48"	0.00532236	1.15931e-05	4.9358	4.3851	"zinc finger and BTB domain containing 48"
"CYP26B1"	0.00549866	1.30646e-05	4.8839	4.35902	"cytochrome P450 family 26 subfamily B member 1"
"MLF2"	0.00604273	1.47796e-05	4.83034	4.33195	"myeloid leukemia factor 2"
"AMDHD1"	0.00606481	1.52574e-05	4.81652	-4.32494	"amidohydrolase domain containing 1"
"ZNF213"	0.0060785	1.57166e-05	4.80364	4.3184	"zinc finger protein 213"
"SDC1"	0.00609519	1.61857e-05	4.79087	4.3119	"syndecan 1"
"GOLPH3L"	0.00611408	1.69158e-05	4.77171	-4.30214	"golgi phosphoprotein 3 like"
"POMZP3"	0.00611408	1.70904e-05	4.76725	4.29986	"POM121 and ZP3 fusion"
"B3GALTL"	0.00614993	1.80501e-05	4.74352	-4.28774	NA
"SYNGR2"	0.00614993	1.76948e-05	4.75215	-4.29215	"synaptogyrin 2"
"C15orf37"	0.00615787	1.93644e-05	4.713	4.2721	NA
"KLRF1"	0.00615787	1.87726e-05	4.72648	-4.27901	"killer cell lectin like receptor F1"
"PDLIM7"	0.00615787	1.90337e-05	4.72048	4.27593	"PDZ and LIM domain 7"
"ATP6V0D1"	0.00622572	2.0614e-05	4.68584	4.25813	"ATPase H+ transporting V0 subunit d1"
"HIGD1A"	0.00622572	2.05128e-05	4.68798	-4.25924	"HIG1 hypoxia inducible domain family member 1A"
"RENBP"	0.00622572	2.08829e-05	4.68021	4.25524	"renin binding protein"
"KBTBD8"	0.00644478	2.23762e-05	4.65021	-4.23976	"kelch repeat and BTB domain containing 8"
"PARP15"	0.00644478	2.25184e-05	4.64746	-4.23833	"poly(ADP-ribose) polymerase family member 15"
"DYNLT3"	0.00669501	2.44032e-05	4.61255	-4.22025	"dynein light chain Tctex-type 3"
"FBXO18"	0.00669501	2.47982e-05	4.60558	4.21663	NA
"HDGF"	0.00669501	2.52642e-05	4.59749	4.21243	"heparin binding growth factor"
"PIGW"	0.00669501	2.50024e-05	4.60202	-4.21478	"phosphatidylinositol glycan anchor biosynthesis class W"
"PRAF2"	0.00672171	2.58346e-05	4.5878	4.20738	"PRA1 domain family member 2"
"A2ML1"	0.00687192	2.77108e-05	4.55735	4.19151	"alpha-2-macroglobulin like 1"
"GPAM"	0.00687192	2.86348e-05	4.54311	-4.18406	"glycerol-3-phosphate acyltransferase, mitochondrial"
"KCTD2"	0.00687192	2.97735e-05	4.52617	4.17519	"potassium channel tetramerization domain containing 2"
"METTL4"	0.00687192	2.91303e-05	4.53565	-4.18016	"methyltransferase like 4"
"OTUD5"	0.00687192	2.95147e-05	4.52996	4.17718	"OTU deubiquitinase 5"
"SRF"	0.00687192	2.89906e-05	4.53774	4.18125	"serum response factor"
"TAF5"	0.00687192	2.81772e-05	4.5501	-4.18772	"TATA-box binding protein associated factor 5"
"ALDOA"	0.00688887	3.03284e-05	4.51815	4.17099	"aldolase, fructose-bisphosphate A"
"NMT1"	0.00690311	3.08735e-05	4.51041	4.16693	"N-myristoyltransferase 1"
"GATA1"	0.00733458	3.33157e-05	4.47735	4.14953	"GATA binding protein 1"
"ANAPC10"	0.0073694	3.74524e-05	4.42652	-4.12266	"anaphase promoting complex subunit 10"
"ANKMY2"	0.0073694	3.44788e-05	4.46245	-4.14167	"ankyrin repeat and MYND domain containing 2"
"ATAD1"	0.0073694	3.62049e-05	4.44123	-4.13045	"ATPase family, AAA domain containing 1"
"C21orf67"	0.0073694	3.61989e-05	4.44131	4.13049	NA
"CEACAM8"	0.0073694	3.4835e-05	4.45798	4.13931	"carcinoembryonic antigen related cell adhesion molecule 8"
"DCTN5"	0.0073694	3.99792e-05	4.39817	4.1076	"dynactin subunit 5"
"ENPP5"	0.0073694	3.78235e-05	4.42224	-4.12039	"ectonucleotide pyrophosphatase/phosphodiesterase 5 (putative)"
"KCNH3"	0.0073694	4.01687e-05	4.39611	4.10651	"potassium voltage-gated channel subfamily H member 3"
"MRM1"	0.0073694	3.59068e-05	4.44482	4.13235	"mitochondrial rRNA methyltransferase 1"
"NME7"	0.0073694	3.65977e-05	4.43655	-4.12797	"NME/NM23 family member 7"
"SRPRB"	0.0073694	3.84171e-05	4.41548	-4.1168	"SRP receptor beta subunit"
"TRPC4AP"	0.0073694	3.90786e-05	4.40806	4.11286	"transient receptor potential cation channel subfamily C member 4 associated protein"
"YIF1B"	0.0073694	3.93731e-05	4.4048	4.11113	"Yip1 interacting factor homolog B, membrane trafficking protein"
"FGD3"	0.00748951	4.13467e-05	4.38356	4.09982	"FYVE, RhoGEF and PH domain containing 3"
"CD3D"	0.00773911	4.48952e-05	4.3478	-4.08073	"CD3d molecule"
"DDX46"	0.00773911	4.42541e-05	4.35405	-4.08407	"DEAD-box helicase 46"
"FLII"	0.00773911	4.54287e-05	4.34267	4.07798	"FLII, actin remodeling protein"
"RHOG"	0.00773911	4.51006e-05	4.34582	4.07967	"ras homolog family member G"
"ZCWPW1"	0.00773911	4.52656e-05	4.34423	4.07882	"zinc finger CW-type and PWWP domain containing 1"
"ALDH3B1"	0.00797622	5.26718e-05	4.27842	4.04344	"aldehyde dehydrogenase 3 family member B1"
"CNOT6"	0.00797622	5.4624e-05	4.26262	-4.03491	"CCR4-NOT transcription complex subunit 6"
"COX7B"	0.00797622	4.9784e-05	4.30291	-4.05664	"cytochrome c oxidase subunit 7B"
"DNMBP"	0.00797622	5.39872e-05	4.26771	4.03766	"dynamin binding protein"
"FLJ35934"	0.00797622	5.00716e-05	4.30041	-4.05529	NA
"MBD6"	0.00797622	5.31855e-05	4.27421	4.04117	"methyl-CpG binding domain protein 6"
"MYO9B"	0.00797622	5.05994e-05	4.29585	4.05284	"myosin IXB"
"NDUFB5"	0.00797622	5.10803e-05	4.29175	-4.05063	"NADH:ubiquinone oxidoreductase subunit B5"
"NLRX1"	0.00797622	4.7548e-05	4.32287	4.06736	"NLR family member X1"
"RAB14"	0.00797622	5.35338e-05	4.27137	-4.03964	"RAB14, member RAS oncogene family"
"SLC25A46"	0.00797622	5.17674e-05	4.28594	-4.0475	"solute carrier family 25 member 46"
"SLC7A8"	0.00797622	5.26336e-05	4.27874	4.04361	"solute carrier family 7 member 8"
"TIMP1"	0.00797622	5.27817e-05	4.27752	4.04296	"TIMP metallopeptidase inhibitor 1"
"ZMPSTE24"	0.00797622	5.421e-05	4.26592	-4.03669	"zinc metallopeptidase STE24"
"BAP1"	0.00807197	5.6756e-05	4.24599	4.02591	"BRCA1 associated protein 1"
"IDH3G"	0.00807197	5.6972e-05	4.24434	4.02501	"isocitrate dehydrogenase 3 (NAD(+)) gamma"
"NCK1"	0.00807197	5.65114e-05	4.24786	-4.02692	"NCK adaptor protein 1"
"SIRPB1"	0.00839998	5.98741e-05	4.22276	4.01331	"signal regulatory protein beta 1"
"POLE4"	0.00845737	6.08742e-05	4.21557	-4.0094	"DNA polymerase epsilon 4, accessory subunit"
"C1orf115"	0.00899505	6.62369e-05	4.1789	-3.98941	"chromosome 1 open reading frame 115"
"TP53I11"	0.00899505	6.63391e-05	4.17823	3.98905	"tumor protein p53 inducible protein 11"
"ZNF334"	0.00899505	6.663e-05	4.17633	-3.98801	"zinc finger protein 334"
"DLAT"	0.00903307	6.81741e-05	4.16638	-3.98257	"dihydrolipoamide S-acetyltransferase"
"MRPS28"	0.00903307	6.79115e-05	4.16806	-3.98349	"mitochondrial ribosomal protein S28"
"ATP5G3"	0.00952664	7.84543e-05	4.10538	-3.94907	NA
"CCDC53"	0.00952664	7.54649e-05	4.12226	-3.95836	NA
"COX6C"	0.00952664	7.85565e-05	4.10482	-3.94876	"cytochrome c oxidase subunit 6C"
"EPHX1"	0.00952664	7.80819e-05	4.10745	3.95021	"epoxide hydrolase 1"
"MDH1"	0.00952664	7.56301e-05	4.12131	-3.95784	"malate dehydrogenase 1"
"NSUN4"	0.00952664	7.76572e-05	4.10982	-3.95152	"NOP2/Sun RNA methyltransferase family member 4"
"PTPN6"	0.00952664	7.76226e-05	4.11001	3.95162	"protein tyrosine phosphatase, non-receptor type 6"
"RRBP1"	0.00952664	7.27043e-05	4.13844	3.96726	"ribosome binding protein 1"
"SKAP2"	0.00952664	7.65536e-05	4.11603	3.95494	"src kinase associated phosphoprotein 2"
"TMTC4"	0.00952664	7.82375e-05	4.10658	-3.94974	"transmembrane and tetratricopeptide repeat containing 4"
"P2RX4"	0.0096536	8.26143e-05	4.08294	3.93669	"purinergic receptor P2X 4"
"SMARCAD1"	0.0096536	8.29764e-05	4.08105	-3.93564	"SWI/SNF-related, matrix-associated actin-dependent regulator of chromatin, subfamily a, containing DEAD/H box 1"
"SUCLA2"	0.0096536	8.23314e-05	4.08443	-3.93751	"succinate-CoA ligase ADP-forming beta subunit"
"ZNF507"	0.0096536	8.23096e-05	4.08455	-3.93757	"zinc finger protein 507"
"ZNF614"	0.0096536	8.25879e-05	4.08308	-3.93676	"zinc finger protein 614"
"PNPLA6"	0.00984912	8.53452e-05	4.06882	3.92887	"patatin like phospholipase domain containing 6"
"AP1M1"	0.00999334	8.85745e-05	4.05269	3.91993	"adaptor related protein complex 1 mu 1 subunit"
"CCDC17"	0.00999334	9.36687e-05	4.02841	3.90643	"coiled-coil domain containing 17"
"CCL26"	0.00999334	9.12464e-05	4.03978	3.91276	"C-C motif chemokine ligand 26"
"CD9"	0.00999334	9.42768e-05	4.0256	3.90487	"CD9 molecule"
"CTNS"	0.00999334	8.87169e-05	4.05199	3.91954	"cystinosin, lysosomal cystine transporter"
"RNF31"	0.00999334	9.30651e-05	4.03121	3.908	"ring finger protein 31"
"SELT"	0.00999334	9.33012e-05	4.03011	-3.90738	NA
"SERP1"	0.00999334	9.25602e-05	4.03358	-3.90931	"stress associated endoplasmic reticulum protein 1"
"SOCS4"	0.00999334	9.36915e-05	4.0283	-3.90637	"suppressor of cytokine signaling 4"
"TAPBPL"	0.00999334	8.85488e-05	4.05282	3.92	"TAP binding protein like"
"ZRANB2"	0.00999334	9.13694e-05	4.0392	-3.91244	"zinc finger RANBP2-type containing 2"
