# Supplementary material for: Decoding Diabetes Biomarkers and Related Molecular Mechanisms by Using Machine Learning, Text Mining, and Gene Expression Analysis
Source: Int J Environ Res Public Health. 2022 Oct 26;19(21):13890. doi: 10.3390/ijerph192113890 (PMC9656783; doi:10.3390/ijerph192113890)
Supplement: Supplementary file 1 [file ijerph-19-13890-s001.zip › ijerph-1942434-supplementary/Supplementary/Tabls S3.xlsx]

## Sheet: ShinyGo
Enrichment FDR	nGenes	Pathway Genes	Fold Enrichment	Pathway	URL	Genes
0.0257332	23	1658	2.48999	Cell activation	http://amigo.geneontology.org/amigo/term/GO:0001775	ENPP4 CYP26B1 SKAP2 ALDH3B1 CD9 AP1M1 CEACAM6 SIRPB1 GATA1 TIMP1 HDAC5 PTPN6 SRF RAB14 GPAM CEACAM8 P2RX4 LCN2 ALDOA NCK1 CD3D RHOG DEFA4
0.0257332	4	36	19.944	Tricarboxylic acid cycle	http://amigo.geneontology.org/amigo/term/GO:0006099	MDH1 IDH3G SUCLA2 DLAT
0.0257332	17	1027	2.97121	Exocytosis	http://amigo.geneontology.org/amigo/term/GO:0006887	ENPP4 ALDH3B1 CD9 ATP6AP1 AP1M1 CEACAM6 SIRPB1 TIMP1 SYNGR2 PTPN6 SDC1 RAB14 CEACAM8 LCN2 ALDOA RHOG DEFA4
0.0257332	7	134	9.37666	Endoplasmic reticulum unfolded protein response	http://amigo.geneontology.org/amigo/term/GO:0030968	ACADVL SERP1 TMTC4 HDGF SRPRB NCK1 ATP6V0D1
0.0257332	7	171	7.34779	Cellular response to unfolded protein	http://amigo.geneontology.org/amigo/term/GO:0034620	ACADVL SERP1 TMTC4 HDGF SRPRB NCK1 ATP6V0D1
0.0257332	5	68	13.1982	IRE1-mediated unfolded protein response	http://amigo.geneontology.org/amigo/term/GO:0036498	ACADVL SERP1 HDGF SRPRB ATP6V0D1
0.0263554	12	584	3.68828	Neutrophil activation involved in immune response	http://amigo.geneontology.org/amigo/term/GO:0002283	ENPP4 ALDH3B1 AP1M1 CEACAM6 SIRPB1 PTPN6 RAB14 CEACAM8 LCN2 ALDOA RHOG DEFA4
0.0263554	12	593	3.6323	Neutrophil mediated immunity	http://amigo.geneontology.org/amigo/term/GO:0002446	ENPP4 ALDH3B1 AP1M1 CEACAM6 SIRPB1 PTPN6 RAB14 CEACAM8 LCN2 ALDOA RHOG DEFA4
0.0263554	7	206	6.09938	Response to unfolded protein	http://amigo.geneontology.org/amigo/term/GO:0006986	ACADVL SERP1 TMTC4 HDGF SRPRB NCK1 ATP6V0D1
0.0263554	9	353	4.57639	Energy derivation by oxidation of organic compounds	http://amigo.geneontology.org/amigo/term/GO:0015980	MDH1 IDH3G ACADVL POMC COX7B SUCLA2 NDUFB5 DLAT COX6C
0.0263554	21	1489	2.53151	Secretion by cell	http://amigo.geneontology.org/amigo/term/GO:0032940	ENPP4 ALDH3B1 CD9 ATP6AP1 AP1M1 CEACAM6 SIRPB1 TIMP1 SYNGR2 PTPN6 POMC SDC1 RAB14 SERP1 CEACAM8 P2RX4 GOLPH3L LCN2 ALDOA RHOG DEFA4
0.0263554	7	205	6.12913	Cellular response to topologically incorrect protein	http://amigo.geneontology.org/amigo/term/GO:0035967	ACADVL SERP1 TMTC4 HDGF SRPRB NCK1 ATP6V0D1
0.0263554	12	606	3.55438	Granulocyte activation	http://amigo.geneontology.org/amigo/term/GO:0036230	ENPP4 ALDH3B1 AP1M1 CEACAM6 SIRPB1 PTPN6 RAB14 CEACAM8 LCN2 ALDOA RHOG DEFA4
0.0263554	12	597	3.60796	Neutrophil activation	http://amigo.geneontology.org/amigo/term/GO:0042119	ENPP4 ALDH3B1 AP1M1 CEACAM6 SIRPB1 PTPN6 RAB14 CEACAM8 LCN2 ALDOA RHOG DEFA4
0.0263554	12	576	3.7395	Neutrophil degranulation	http://amigo.geneontology.org/amigo/term/GO:0043312	ENPP4 ALDH3B1 AP1M1 CEACAM6 SIRPB1 PTPN6 RAB14 CEACAM8 LCN2 ALDOA RHOG DEFA4
0.0263554	15	903	2.98166	Regulated exocytosis	http://amigo.geneontology.org/amigo/term/GO:0045055	ENPP4 ALDH3B1 CD9 AP1M1 CEACAM6 SIRPB1 TIMP1 SYNGR2 PTPN6 RAB14 CEACAM8 LCN2 ALDOA RHOG DEFA4
0.0263554	21	1545	2.43975	Export from cell	http://amigo.geneontology.org/amigo/term/GO:0140352	ENPP4 ALDH3B1 CD9 ATP6AP1 AP1M1 CEACAM6 SIRPB1 TIMP1 SYNGR2 PTPN6 POMC SDC1 RAB14 SERP1 CEACAM8 P2RX4 GOLPH3L LCN2 ALDOA RHOG DEFA4
0.0312624	7	217	5.7902	Glucose metabolic process	http://amigo.geneontology.org/amigo/term/GO:0006006	MDH1 ZMPSTE24 POMC SERP1 IGFBP3 ALDOA DLAT
0.0312624	7	217	5.7902	Aerobic respiration	http://amigo.geneontology.org/amigo/term/GO:0009060	MDH1 IDH3G COX7B SUCLA2 NDUFB5 DLAT COX6C
0.0329815	12	639	3.37082	Leukocyte degranulation	http://amigo.geneontology.org/amigo/term/GO:0043299	ENPP4 ALDH3B1 AP1M1 CEACAM6 SIRPB1 PTPN6 RAB14 CEACAM8 LCN2 ALDOA RHOG DEFA4
0.0350606	21	1636	2.30404	Secretion	http://amigo.geneontology.org/amigo/term/GO:0046903	ENPP4 ALDH3B1 CD9 ATP6AP1 AP1M1 CEACAM6 SIRPB1 TIMP1 SYNGR2 PTPN6 POMC SDC1 RAB14 SERP1 CEACAM8 P2RX4 GOLPH3L LCN2 ALDOA RHOG DEFA4
0.0359988	12	652	3.30361	Myeloid cell activation involved in immune response	http://amigo.geneontology.org/amigo/term/GO:0002275	ENPP4 ALDH3B1 AP1M1 CEACAM6 SIRPB1 PTPN6 RAB14 CEACAM8 LCN2 ALDOA RHOG DEFA4
0.0384413	12	660	3.26356	Myeloid leukocyte mediated immunity	http://amigo.geneontology.org/amigo/term/GO:0002444	ENPP4 ALDH3B1 AP1M1 CEACAM6 SIRPB1 PTPN6 RAB14 CEACAM8 LCN2 ALDOA RHOG DEFA4
0.0385761	3	25	21.5395	Platelet formation	http://amigo.geneontology.org/amigo/term/GO:0030220	GATA1 PTPN6 SRF
0.0385761	3	25	21.5395	Platelet morphogenesis	http://amigo.geneontology.org/amigo/term/GO:0036344	GATA1 PTPN6 SRF
0.0441628	7	242	5.19203	Response to topologically incorrect protein	http://amigo.geneontology.org/amigo/term/GO:0035966	ACADVL SERP1 TMTC4 HDGF SRPRB NCK1 ATP6V0D1

## Sheet: Gprofiler
source	term_name	term_id	adjusted_p_value	negative_log10_of_adjusted_p_value	term_size	query_size	intersection_size	effective_domain_size	intersections
GO:MF	protein binding	GO:0005515	0.0213498	1.67061	14833	121	107	20183	CEACAM6,ENPP4,HDAC5,HPCAL1,PARVG,STYXL1,VPS28,ZBTB33,CDC7,DEFA4,VRK3,RPP40,TBC1D22B,ATP6AP1,EPDR1,IGFBP3,IRF5,NUCB1,POMC,SNRPD1,LRRC25,ACADVL,LCN2,WDR41,CORO2A,ERRFI1,MADCAM1,PIN4,ZBTB48,CYP26B1,MLF2,ZNF213,SDC1,GOLPH3L,POMZP3,SYNGR2,KLRF1,PDLIM7,ATP6V0D1,RENBP,KBTBD8,PARP15,DYNLT3,HDGF,PRAF2,A2ML1,GPAM,KCTD2,SRF,TAF5,ALDOA,NMT1,GATA1,ANKMY2,CEACAM8,DCTN5,KCNH3,MRM1,NME7,TRPC4AP,YIF1B,FGD3,CD3D,F…
GO:CC	cytoplasm	GO:0005737	0.000240207	3.61941	12241	124	96	21698	CEACAM6,ENPP4,HDAC5,PARVG,STYXL1,VPS28,ZBTB33,CDC7,DEFA4,VRK3,ATP6AP1,EPDR1,IGFBP3,IRF5,MRPS33,NUCB1,POMC,SNRPD1,LRRC25,ACADVL,LCN2,MAP7D1,WDR41,ERRFI1,PIN4,CYP26B1,MLF2,AMDHD1,SDC1,GOLPH3L,SYNGR2,PDLIM7,ATP6V0D1,HIGD1A,RENBP,KBTBD8,PARP15,DYNLT3,HDGF,PIGW,PRAF2,GPAM,KCTD2,METTL4,OTUD5,SRF,ALDOA,NMT1,ANAPC10,ATAD1,CEACAM8,DCTN5,MRM1,NME7,SRPRB,TRPC4AP,YIF1B,FGD3,CD3D,FLII,RHOG,ALDH3B1,CNOT6,COX7B…
GO:CC	organelle membrane	GO:0031090	0.000368918	3.43307	3668	124	43	21698	CEACAM6,ENPP4,VPS28,ATP6AP1,MRPS33,ACADVL,WDR41,CYP26B1,GOLPH3L,POMZP3,SYNGR2,ATP6V0D1,HIGD1A,PIGW,PRAF2,GPAM,ATAD1,CEACAM8,DCTN5,SRPRB,YIF1B,CD3D,RHOG,ALDH3B1,COX7B,NDUFB5,NLRX1,RAB14,SLC25A46,ZMPSTE24,NCK1,SIRPB1,MRPS28,COX6C,EPHX1,RRBP1,P2RX4,PNPLA6,AP1M1,CD9,CTNS,SERP1,TAPBPL
GO:CC	secretory granule membrane	GO:0030667	0.0218845	1.65986	309	124	9	21698	CEACAM6,ENPP4,CEACAM8,RHOG,ALDH3B1,RAB14,SIRPB1,AP1M1,CD9
GO:CC	secretory vesicle	GO:0099503	0.0241798	1.61655	1031	124	17	21698	CEACAM6,ENPP4,DEFA4,POMC,LCN2,SYNGR2,ATP6V0D1,ALDOA,CEACAM8,RHOG,ALDH3B1,RAB14,TIMP1,SIRPB1,PTPN6,AP1M1,CD9
GO:CC	mitochondrial matrix	GO:0005759	0.0321042	1.49344	484	124	11	21698	STYXL1,MRPS33,ACADVL,PIN4,METTL4,MRM1,IDH3G,DLAT,MRPS28,NSUN4,SUCLA2
GO:CC	secretory granule	GO:0030141	0.0384258	1.41538	866	124	15	21698	CEACAM6,ENPP4,DEFA4,POMC,LCN2,ALDOA,CEACAM8,RHOG,ALDH3B1,RAB14,TIMP1,SIRPB1,PTPN6,AP1M1,CD9
GO:CC	endomembrane system	GO:0012505	0.0419367	1.37741	4707	124	45	21698	CEACAM6,ENPP4,HDAC5,VPS28,DEFA4,ATP6AP1,IGFBP3,NUCB1,POMC,LRRC25,LCN2,CYP26B1,SDC1,GOLPH3L,POMZP3,SYNGR2,ATP6V0D1,KBTBD8,PIGW,PRAF2,ALDOA,CEACAM8,DCTN5,SRPRB,YIF1B,FGD3,RHOG,ALDH3B1,DNMBP,RAB14,TIMP1,ZMPSTE24,NCK1,SIRPB1,EPHX1,PTPN6,RRBP1,TMTC4,P2RX4,PNPLA6,AP1M1,CD9,CTNS,SERP1,TAPBPL
GO:CC	bounding membrane of organelle	GO:0098588	0.0439839	1.35671	2125	124	26	21698	CEACAM6,ENPP4,VPS28,ATP6AP1,WDR41,GOLPH3L,SYNGR2,ATP6V0D1,PRAF2,GPAM,ATAD1,CEACAM8,SRPRB,YIF1B,CD3D,RHOG,ALDH3B1,NLRX1,RAB14,SLC25A46,SIRPB1,P2RX4,AP1M1,CD9,CTNS,TAPBPL
KEGG	Citrate cycle (TCA cycle)	KEGG:00020	0.0101264	1.99455	29	68	4	7559	IDH3G,DLAT,MDH1,SUCLA2
REAC	XBP1(S) activates chaperone genes	REAC:R-HSA-381038	0.0137178	1.86272	47	86	5	10770	ACADVL,ATP6V0D1,HDGF,SRPRB,SERP1
REAC	IRE1alpha activates chaperones	REAC:R-HSA-381070	0.0168407	1.77364	49	86	5	10770	ACADVL,ATP6V0D1,HDGF,SRPRB,SERP1

## Sheet: String
#node	identifier	category	term ID	term description
A2ML1	9606.ENSP00000299698	GO Process	GO:0009892	Negative regulation of metabolic process
A2ML1	9606.ENSP00000299698	GO Process	GO:0010466	Negative regulation of peptidase activity
A2ML1	9606.ENSP00000299698	GO Process	GO:0010605	Negative regulation of macromolecule metabolic process
A2ML1	9606.ENSP00000299698	GO Process	GO:0010951	Negative regulation of endopeptidase activity
A2ML1	9606.ENSP00000299698	GO Process	GO:0019222	Regulation of metabolic process
A2ML1	9606.ENSP00000299698	GO Process	GO:0030162	Regulation of proteolysis
A2ML1	9606.ENSP00000299698	GO Process	GO:0031323	Regulation of cellular metabolic process
A2ML1	9606.ENSP00000299698	GO Process	GO:0031324	Negative regulation of cellular metabolic process
A2ML1	9606.ENSP00000299698	GO Process	GO:0032268	Regulation of cellular protein metabolic process
A2ML1	9606.ENSP00000299698	GO Process	GO:0032269	Negative regulation of cellular protein metabolic process
A2ML1	9606.ENSP00000299698	GO Process	GO:0043086	Negative regulation of catalytic activity
A2ML1	9606.ENSP00000299698	GO Process	GO:0044092	Negative regulation of molecular function
A2ML1	9606.ENSP00000299698	GO Process	GO:0045861	Negative regulation of proteolysis
A2ML1	9606.ENSP00000299698	GO Process	GO:0048519	Negative regulation of biological process
A2ML1	9606.ENSP00000299698	GO Process	GO:0048523	Negative regulation of cellular process
A2ML1	9606.ENSP00000299698	GO Process	GO:0050789	Regulation of biological process
A2ML1	9606.ENSP00000299698	GO Process	GO:0050790	Regulation of catalytic activity
A2ML1	9606.ENSP00000299698	GO Process	GO:0050794	Regulation of cellular process
A2ML1	9606.ENSP00000299698	GO Process	GO:0051171	Regulation of nitrogen compound metabolic process
A2ML1	9606.ENSP00000299698	GO Process	GO:0051172	Negative regulation of nitrogen compound metabolic process
A2ML1	9606.ENSP00000299698	GO Process	GO:0051246	Regulation of protein metabolic process
A2ML1	9606.ENSP00000299698	GO Process	GO:0051248	Negative regulation of protein metabolic process
A2ML1	9606.ENSP00000299698	GO Process	GO:0051336	Regulation of hydrolase activity
A2ML1	9606.ENSP00000299698	GO Process	GO:0051346	Negative regulation of hydrolase activity
A2ML1	9606.ENSP00000299698	GO Process	GO:0052547	Regulation of peptidase activity
A2ML1	9606.ENSP00000299698	GO Process	GO:0052548	Regulation of endopeptidase activity
A2ML1	9606.ENSP00000299698	GO Process	GO:0060255	Regulation of macromolecule metabolic process
A2ML1	9606.ENSP00000299698	GO Process	GO:0065007	Biological regulation
A2ML1	9606.ENSP00000299698	GO Process	GO:0065009	Regulation of molecular function
A2ML1	9606.ENSP00000299698	GO Process	GO:0080090	Regulation of primary metabolic process
A2ML1	9606.ENSP00000299698	GO Function	GO:0002020	Protease binding
A2ML1	9606.ENSP00000299698	GO Function	GO:0004857	Enzyme inhibitor activity
A2ML1	9606.ENSP00000299698	GO Function	GO:0004866	Endopeptidase inhibitor activity
A2ML1	9606.ENSP00000299698	GO Function	GO:0004867	Serine-type endopeptidase inhibitor activity
A2ML1	9606.ENSP00000299698	GO Function	GO:0005488	Binding
A2ML1	9606.ENSP00000299698	GO Function	GO:0005515	Protein binding
A2ML1	9606.ENSP00000299698	GO Function	GO:0019899	Enzyme binding
A2ML1	9606.ENSP00000299698	GO Function	GO:0030234	Enzyme regulator activity
A2ML1	9606.ENSP00000299698	GO Function	GO:0030414	Peptidase inhibitor activity
A2ML1	9606.ENSP00000299698	GO Function	GO:0061134	Peptidase regulator activity
A2ML1	9606.ENSP00000299698	GO Function	GO:0061135	Endopeptidase regulator activity
A2ML1	9606.ENSP00000299698	GO Function	GO:0098772	Molecular function regulator
A2ML1	9606.ENSP00000299698	GO Component	GO:0005576	Extracellular region
A2ML1	9606.ENSP00000299698	GO Component	GO:0005615	Extracellular space
A2ML1	9606.ENSP00000299698	GO Component	GO:0031982	Vesicle
A2ML1	9606.ENSP00000299698	GO Component	GO:0043226	Organelle
A2ML1	9606.ENSP00000299698	GO Component	GO:0043227	Membrane-bounded organelle
A2ML1	9606.ENSP00000299698	GO Component	GO:0043230	Extracellular organelle
A2ML1	9606.ENSP00000299698	GO Component	GO:0070062	Extracellular exosome
A2ML1	9606.ENSP00000299698	GO Component	GO:0110165	Cellular anatomical entity
A2ML1	9606.ENSP00000299698	GO Component	GO:1903561	Extracellular vesicle
A2ML1	9606.ENSP00000299698	STRING clusters	CL:22032	Mixed, incl. cell-cell junction assembly, and gap junction
A2ML1	9606.ENSP00000299698	STRING clusters	CL:22033	Cell-cell junction assembly, and gap junction
A2ML1	9606.ENSP00000299698	STRING clusters	CL:22034	Mixed, incl. cadherin, cytoplasmic domain, and plakophilin/delta catenin
A2ML1	9606.ENSP00000299698	STRING clusters	CL:22035	Mixed, incl. cadherin, cytoplasmic domain, and plakophilin/delta catenin
A2ML1	9606.ENSP00000299698	STRING clusters	CL:22093	Desmosome, and hemidesmosome
A2ML1	9606.ENSP00000299698	DISEASES	DOID:0050177	Monogenic disease
A2ML1	9606.ENSP00000299698	DISEASES	DOID:0080001	Bone disease
A2ML1	9606.ENSP00000299698	DISEASES	DOID:0080690	RASopathy
A2ML1	9606.ENSP00000299698	DISEASES	DOID:12857	Achilles bursitis
A2ML1	9606.ENSP00000299698	DISEASES	DOID:17	Musculoskeletal system disease
A2ML1	9606.ENSP00000299698	DISEASES	DOID:225	Syndrome
A2ML1	9606.ENSP00000299698	DISEASES	DOID:2965	Bursitis
A2ML1	9606.ENSP00000299698	DISEASES	DOID:3490	Noonan syndrome
A2ML1	9606.ENSP00000299698	DISEASES	DOID:381	Arthropathy
A2ML1	9606.ENSP00000299698	DISEASES	DOID:4	Disease
A2ML1	9606.ENSP00000299698	DISEASES	DOID:630	Genetic disease
A2ML1	9606.ENSP00000299698	DISEASES	DOID:65	Connective tissue disease
A2ML1	9606.ENSP00000299698	DISEASES	DOID:7	Disease of anatomical entity
A2ML1	9606.ENSP00000299698	TISSUES	BTO:0000000	Tissues, cell types and enzyme sources
A2ML1	9606.ENSP00000299698	TISSUES	BTO:0000042	Animal
A2ML1	9606.ENSP00000299698	TISSUES	BTO:0000081	Reproductive system
A2ML1	9606.ENSP00000299698	TISSUES	BTO:0000083	Female reproductive system
A2ML1	9606.ENSP00000299698	TISSUES	BTO:0000282	Head
A2ML1	9606.ENSP00000299698	TISSUES	BTO:0000634	Integument
A2ML1	9606.ENSP00000299698	TISSUES	BTO:0000886	Mucosa
A2ML1	9606.ENSP00000299698	TISSUES	BTO:0001090	Mouth
A2ML1	9606.ENSP00000299698	TISSUES	BTO:0001421	Uterine cervix
A2ML1	9606.ENSP00000299698	TISSUES	BTO:0001424	Uterus
A2ML1	9606.ENSP00000299698	TISSUES	BTO:0001489	Whole body
A2ML1	9606.ENSP00000299698	TISSUES	BTO:0002860	Oral mucosa
A2ML1	9606.ENSP00000299698	TISSUES	BTO:0003091	Urogenital system
A2ML1	9606.ENSP00000299698	TISSUES	BTO:0003099	Internal female genital organ
A2ML1	9606.ENSP00000299698	COMPARTMENTS	GOCC:0005576	Extracellular region
A2ML1	9606.ENSP00000299698	COMPARTMENTS	GOCC:0005615	Extracellular space
A2ML1	9606.ENSP00000299698	COMPARTMENTS	GOCC:0110165	Cellular anatomical entity
A2ML1	9606.ENSP00000299698	Monarch HPO	EFO:0004731	Eye measurement
A2ML1	9606.ENSP00000299698	Monarch HPO	EFO:0006848	Mental or behavioural disorder biomarker
A2ML1	9606.ENSP00000299698	Monarch HPO	EFO:0007699	Eye movement measurement
A2ML1	9606.ENSP00000299698	Monarch HPO	EFO:0007700	Exploratory eye movement measurement
A2ML1	9606.ENSP00000299698	Monarch HPO	EFO:0010468	Carboxylic acid measurement
A2ML1	9606.ENSP00000299698	Monarch HPO	EFO:0010496	Hippuric acid measurement
A2ML1	9606.ENSP00000299698	Monarch HPO	HP:0000028	Cryptorchidism
A2ML1	9606.ENSP00000299698	Monarch HPO	HP:0000032	Abnormality of male external genitalia
A2ML1	9606.ENSP00000299698	Monarch HPO	HP:0000035	Abnormal testis morphology
A2ML1	9606.ENSP00000299698	Monarch HPO	HP:0000044	Hypogonadotropic hypogonadism
A2ML1	9606.ENSP00000299698	Monarch HPO	HP:0000078	Abnormality of the genital system
A2ML1	9606.ENSP00000299698	Monarch HPO	HP:0000118	Phenotypic abnormality
A2ML1	9606.ENSP00000299698	Monarch HPO	HP:0000152	Abnormality of head or neck
A2ML1	9606.ENSP00000299698	Monarch HPO	HP:0000153	Abnormality of the mouth
A2ML1	9606.ENSP00000299698	Monarch HPO	HP:0000179	Thick lower lip vermilion
A2ML1	9606.ENSP00000299698	Monarch HPO	HP:0000218	High palate
A2ML1	9606.ENSP00000299698	Monarch HPO	HP:0000234	Abnormality of the head
A2ML1	9606.ENSP00000299698	Monarch HPO	HP:0000271	Abnormality of the face
A2ML1	9606.ENSP00000299698	Monarch HPO	HP:0000277	Abnormal mandible morphology
A2ML1	9606.ENSP00000299698	Monarch HPO	HP:0000316	Hypertelorism
A2ML1	9606.ENSP00000299698	Monarch HPO	HP:0000325	Triangular face
A2ML1	9606.ENSP00000299698	Monarch HPO	HP:0000347	Micrognathia
A2ML1	9606.ENSP00000299698	Monarch HPO	HP:0000348	High forehead
A2ML1	9606.ENSP00000299698	Monarch HPO	HP:0000356	Abnormality of the outer ear
A2ML1	9606.ENSP00000299698	Monarch HPO	HP:0000358	Posteriorly rotated ears
A2ML1	9606.ENSP00000299698	Monarch HPO	HP:0000359	Abnormality of the inner ear
A2ML1	9606.ENSP00000299698	Monarch HPO	HP:0000364	Hearing abnormality
A2ML1	9606.ENSP00000299698	Monarch HPO	HP:0000368	Low-set, posteriorly rotated ears
A2ML1	9606.ENSP00000299698	Monarch HPO	HP:0000369	Low-set ears
A2ML1	9606.ENSP00000299698	Monarch HPO	HP:0000377	Abnormality of the pinna
A2ML1	9606.ENSP00000299698	Monarch HPO	HP:0000391	Thickened helices
A2ML1	9606.ENSP00000299698	Monarch HPO	HP:0000407	Sensorineural hearing impairment
A2ML1	9606.ENSP00000299698	Monarch HPO	HP:0000464	Abnormality of the neck
A2ML1	9606.ENSP00000299698	Monarch HPO	HP:0000465	Webbed neck
A2ML1	9606.ENSP00000299698	Monarch HPO	HP:0000474	Thickened nuchal skin fold
A2ML1	9606.ENSP00000299698	Monarch HPO	HP:0000476	Cystic hygroma
A2ML1	9606.ENSP00000299698	Monarch HPO	HP:0000478	Abnormality of the eye
A2ML1	9606.ENSP00000299698	Monarch HPO	HP:0000486	Strabismus
A2ML1	9606.ENSP00000299698	Monarch HPO	HP:0000494	Downslanted palpebral fissures
A2ML1	9606.ENSP00000299698	Monarch HPO	HP:0000508	Ptosis
A2ML1	9606.ENSP00000299698	Monarch HPO	HP:0000520	Proptosis
A2ML1	9606.ENSP00000299698	Monarch HPO	HP:0000549	Abnormal conjugate eye movement
A2ML1	9606.ENSP00000299698	Monarch HPO	HP:0000598	Abnormality of the ear
A2ML1	9606.ENSP00000299698	Monarch HPO	HP:0000639	Nystagmus
A2ML1	9606.ENSP00000299698	Monarch HPO	HP:0000707	Abnormality of the nervous system
A2ML1	9606.ENSP00000299698	Monarch HPO	HP:0000765	Abnormal thorax morphology
A2ML1	9606.ENSP00000299698	Monarch HPO	HP:0000766	Abnormal sternum morphology
A2ML1	9606.ENSP00000299698	Monarch HPO	HP:0000767	Pectus excavatum
A2ML1	9606.ENSP00000299698	Monarch HPO	HP:0000768	Pectus carinatum
A2ML1	9606.ENSP00000299698	Monarch HPO	HP:0000769	Abnormality of the breast
A2ML1	9606.ENSP00000299698	Monarch HPO	HP:0000811	Abnormal external genitalia
A2ML1	9606.ENSP00000299698	Monarch HPO	HP:0000818	Abnormality of the endocrine system
A2ML1	9606.ENSP00000299698	Monarch HPO	HP:0000924	Abnormality of the skeletal system
A2ML1	9606.ENSP00000299698	Monarch HPO	HP:0000925	Abnormality of the vertebral column
A2ML1	9606.ENSP00000299698	Monarch HPO	HP:0000929	Abnormal skull morphology
A2ML1	9606.ENSP00000299698	Monarch HPO	HP:0000951	Abnormality of the skin
A2ML1	9606.ENSP00000299698	Monarch HPO	HP:0000969	Edema
A2ML1	9606.ENSP00000299698	Monarch HPO	HP:0000995	Melanocytic nevus
A2ML1	9606.ENSP00000299698	Monarch HPO	HP:0001000	Abnormality of skin pigmentation
A2ML1	9606.ENSP00000299698	Monarch HPO	HP:0001004	Lymphedema
A2ML1	9606.ENSP00000299698	Monarch HPO	HP:0001156	Brachydactyly
A2ML1	9606.ENSP00000299698	Monarch HPO	HP:0001167	Abnormality of finger
A2ML1	9606.ENSP00000299698	Monarch HPO	HP:0001197	Abnormality of prenatal development or birth
A2ML1	9606.ENSP00000299698	Monarch HPO	HP:0001252	Hypotonia
A2ML1	9606.ENSP00000299698	Monarch HPO	HP:0001260	Dysarthria
A2ML1	9606.ENSP00000299698	Monarch HPO	HP:0001324	Muscle weakness
A2ML1	9606.ENSP00000299698	Monarch HPO	HP:0001367	Abnormal joint morphology
A2ML1	9606.ENSP00000299698	Monarch HPO	HP:0001382	Joint hypermobility
A2ML1	9606.ENSP00000299698	Monarch HPO	HP:0001392	Abnormality of the liver
A2ML1	9606.ENSP00000299698	Monarch HPO	HP:0001438	Abnormal abdomen morphology
A2ML1	9606.ENSP00000299698	Monarch HPO	HP:0001507	Growth abnormality
A2ML1	9606.ENSP00000299698	Monarch HPO	HP:0001510	Growth delay
A2ML1	9606.ENSP00000299698	Monarch HPO	HP:0001547	Abnormal rib cage morphology
A2ML1	9606.ENSP00000299698	Monarch HPO	HP:0001574	Abnormality of the integument
A2ML1	9606.ENSP00000299698	Monarch HPO	HP:0001595	Abnormal hair morphology
A2ML1	9606.ENSP00000299698	Monarch HPO	HP:0001626	Abnormality of the cardiovascular system
A2ML1	9606.ENSP00000299698	Monarch HPO	HP:0001627	Abnormal heart morphology
A2ML1	9606.ENSP00000299698	Monarch HPO	HP:0001641	Abnormal pulmonary valve morphology
A2ML1	9606.ENSP00000299698	Monarch HPO	HP:0001654	Abnormal heart valve morphology
A2ML1	9606.ENSP00000299698	Monarch HPO	HP:0001743	Abnormality of the spleen
A2ML1	9606.ENSP00000299698	Monarch HPO	HP:0001871	Abnormality of blood and blood-forming tissues
A2ML1	9606.ENSP00000299698	Monarch HPO	HP:0001872	Abnormality of thrombocytes
A2ML1	9606.ENSP00000299698	Monarch HPO	HP:0001892	Abnormal bleeding
A2ML1	9606.ENSP00000299698	Monarch HPO	HP:0001928	Abnormality of coagulation
A2ML1	9606.ENSP00000299698	Monarch HPO	HP:0001939	Abnormality of metabolism/homeostasis
A2ML1	9606.ENSP00000299698	Monarch HPO	HP:0001999	Abnormal facial shape
A2ML1	9606.ENSP00000299698	Monarch HPO	HP:0002012	Abnormality of the abdominal organs
A2ML1	9606.ENSP00000299698	Monarch HPO	HP:0002086	Abnormality of the respiratory system
A2ML1	9606.ENSP00000299698	Monarch HPO	HP:0002088	Abnormal lung morphology
A2ML1	9606.ENSP00000299698	Monarch HPO	HP:0002162	Low posterior hairline
A2ML1	9606.ENSP00000299698	Monarch HPO	HP:0002167	Neurological speech impairment
A2ML1	9606.ENSP00000299698	Monarch HPO	HP:0002208	Coarse hair
A2ML1	9606.ENSP00000299698	Monarch HPO	HP:0002240	Hepatomegaly
A2ML1	9606.ENSP00000299698	Monarch HPO	HP:0002597	Abnormality of the vasculature
A2ML1	9606.ENSP00000299698	Monarch HPO	HP:0002650	Scoliosis
A2ML1	9606.ENSP00000299698	Monarch HPO	HP:0002715	Abnormality of the immune system
A2ML1	9606.ENSP00000299698	Monarch HPO	HP:0002750	Delayed skeletal maturation
A2ML1	9606.ENSP00000299698	Monarch HPO	HP:0002817	Abnormality of the upper limb
A2ML1	9606.ENSP00000299698	Monarch HPO	HP:0002818	Abnormality of the radius
A2ML1	9606.ENSP00000299698	Monarch HPO	HP:0002973	Abnormality of the forearm
A2ML1	9606.ENSP00000299698	Monarch HPO	HP:0002974	Radioulnar synostosis
A2ML1	9606.ENSP00000299698	Monarch HPO	HP:0002997	Abnormality of the ulna
A2ML1	9606.ENSP00000299698	Monarch HPO	HP:0003011	Abnormality of the musculature
A2ML1	9606.ENSP00000299698	Monarch HPO	HP:0003764	Nevus
A2ML1	9606.ENSP00000299698	Monarch HPO	HP:0003808	Abnormal muscle tone
A2ML1	9606.ENSP00000299698	Monarch HPO	HP:0004209	Clinodactyly of the 5th finger
A2ML1	9606.ENSP00000299698	Monarch HPO	HP:0004298	Abnormality of the abdominal wall
A2ML1	9606.ENSP00000299698	Monarch HPO	HP:0004322	Short stature
A2ML1	9606.ENSP00000299698	Monarch HPO	HP:0004414	Abnormality of the pulmonary artery
A2ML1	9606.ENSP00000299698	Monarch HPO	HP:0004415	Pulmonary artery stenosis
A2ML1	9606.ENSP00000299698	Monarch HPO	HP:0004930	Abnormality of the pulmonary vasculature
A2ML1	9606.ENSP00000299698	Monarch HPO	HP:0005692	Joint hyperflexibility
A2ML1	9606.ENSP00000299698	Monarch HPO	HP:0006610	Wide intermamillary distance
A2ML1	9606.ENSP00000299698	Monarch HPO	HP:0007477	Abnormal dermatoglyphics
A2ML1	9606.ENSP00000299698	Monarch HPO	HP:0008872	Feeding difficulties in infancy
A2ML1	9606.ENSP00000299698	Monarch HPO	HP:0009810	Abnormality of upper limb joint
A2ML1	9606.ENSP00000299698	Monarch HPO	HP:0010318	Aplasia/Hypoplasia of the abdominal wall musculature
A2ML1	9606.ENSP00000299698	Monarch HPO	HP:0010461	Abnormality of the male genitalia
A2ML1	9606.ENSP00000299698	Monarch HPO	HP:0010674	Abnormality of the curvature of the vertebral column
A2ML1	9606.ENSP00000299698	Monarch HPO	HP:0010720	Abnormal hair pattern
A2ML1	9606.ENSP00000299698	Monarch HPO	HP:0010991	Abnormal morphology of the abdominal musculature
A2ML1	9606.ENSP00000299698	Monarch HPO	HP:0011025	Abnormal cardiovascular system physiology
A2ML1	9606.ENSP00000299698	Monarch HPO	HP:0011032	Abnormality of fluid regulation
A2ML1	9606.ENSP00000299698	Monarch HPO	HP:0011121	Abnormality of skin morphology
A2ML1	9606.ENSP00000299698	Monarch HPO	HP:0011138	Abnormality of skin adnexa morphology
A2ML1	9606.ENSP00000299698	Monarch HPO	HP:0011297	Abnormal digit morphology
A2ML1	9606.ENSP00000299698	Monarch HPO	HP:0011355	Localized skin lesion
A2ML1	9606.ENSP00000299698	Monarch HPO	HP:0011356	Regional abnormality of skin
A2ML1	9606.ENSP00000299698	Monarch HPO	HP:0011362	Abnormal hair quantity
A2ML1	9606.ENSP00000299698	Monarch HPO	HP:0011380	Morphological abnormality of the semicircular canal
A2ML1	9606.ENSP00000299698	Monarch HPO	HP:0011381	Aplasia of the semicircular canal
A2ML1	9606.ENSP00000299698	Monarch HPO	HP:0011446	Abnormality of higher mental function
A2ML1	9606.ENSP00000299698	Monarch HPO	HP:0011458	Abdominal symptom
A2ML1	9606.ENSP00000299698	Monarch HPO	HP:0011675	Arrhythmia
A2ML1	9606.ENSP00000299698	Monarch HPO	HP:0011729	Abnormality of joint mobility
A2ML1	9606.ENSP00000299698	Monarch HPO	HP:0011800	Midface retrusion
A2ML1	9606.ENSP00000299698	Monarch HPO	HP:0011804	Abnormal muscle physiology
A2ML1	9606.ENSP00000299698	Monarch HPO	HP:0011805	Abnormal skeletal muscle morphology
A2ML1	9606.ENSP00000299698	Monarch HPO	HP:0011821	Abnormality of facial skeleton
A2ML1	9606.ENSP00000299698	Monarch HPO	HP:0011842	Abnormal skeletal morphology
A2ML1	9606.ENSP00000299698	Monarch HPO	HP:0011843	Abnormality of musculoskeletal physiology
A2ML1	9606.ENSP00000299698	Monarch HPO	HP:0011869	Abnormal platelet function
A2ML1	9606.ENSP00000299698	Monarch HPO	HP:0011927	Short digit
A2ML1	9606.ENSP00000299698	Monarch HPO	HP:0011968	Feeding difficulties
A2ML1	9606.ENSP00000299698	Monarch HPO	HP:0012243	Abnormal reproductive system morphology
A2ML1	9606.ENSP00000299698	Monarch HPO	HP:0012337	Abnormal homeostasis
A2ML1	9606.ENSP00000299698	Monarch HPO	HP:0012373	Abnormal eye physiology
A2ML1	9606.ENSP00000299698	Monarch HPO	HP:0012471	Thick vermilion border
A2ML1	9606.ENSP00000299698	Monarch HPO	HP:0012638	Abnormal nervous system physiology
A2ML1	9606.ENSP00000299698	Monarch HPO	HP:0025015	Abnormal vascular morphology
A2ML1	9606.ENSP00000299698	Monarch HPO	HP:0025031	Abnormality of the digestive system
A2ML1	9606.ENSP00000299698	Monarch HPO	HP:0025668	Abnormal neck morphology
A2ML1	9606.ENSP00000299698	Monarch HPO	HP:0030084	Clinodactyly
A2ML1	9606.ENSP00000299698	Monarch HPO	HP:0030680	Abnormality of cardiovascular system morphology
A2ML1	9606.ENSP00000299698	Monarch HPO	HP:0030791	Abnormal jaw morphology
A2ML1	9606.ENSP00000299698	Monarch HPO	HP:0030956	Abnormality of cardiovascular system electrophysiology
A2ML1	9606.ENSP00000299698	Monarch HPO	HP:0030962	Abnormal morphology of the great vessels
A2ML1	9606.ENSP00000299698	Monarch HPO	HP:0030966	Abnormal pulmonary artery morphology
A2ML1	9606.ENSP00000299698	Monarch HPO	HP:0031703	Abnormal ear morphology
A2ML1	9606.ENSP00000299698	Monarch HPO	HP:0033353	Abnormal blood vessel morphology
A2ML1	9606.ENSP00000299698	Monarch HPO	HP:0040019	Finger clinodactyly
A2ML1	9606.ENSP00000299698	Monarch HPO	HP:0040064	Abnormality of limbs
A2ML1	9606.ENSP00000299698	Monarch HPO	HP:0040070	Abnormal upper limb bone morphology
A2ML1	9606.ENSP00000299698	Monarch HPO	HP:0040072	Abnormality of forearm bone
A2ML1	9606.ENSP00000299698	Monarch HPO	HP:0100238	Synostosis involving bones of the upper limbs
A2ML1	9606.ENSP00000299698	Monarch HPO	HP:0100240	Synostosis of joints
A2ML1	9606.ENSP00000299698	Monarch HPO	HP:0100625	Enlarged thorax
A2ML1	9606.ENSP00000299698	Monarch HPO	HP:0100763	Abnormality of the lymphatic system
A2ML1	9606.ENSP00000299698	UniProt Keywords	KW-0025	Alternative splicing
A2ML1	9606.ENSP00000299698	UniProt Keywords	KW-0082	Bait region
A2ML1	9606.ENSP00000299698	UniProt Keywords	KW-0325	Glycoprotein
A2ML1	9606.ENSP00000299698	UniProt Keywords	KW-0621	Polymorphism
A2ML1	9606.ENSP00000299698	UniProt Keywords	KW-0646	Protease inhibitor
A2ML1	9606.ENSP00000299698	UniProt Keywords	KW-0722	Serine protease inhibitor
A2ML1	9606.ENSP00000299698	UniProt Keywords	KW-0732	Signal
A2ML1	9606.ENSP00000299698	UniProt Keywords	KW-0882	Thioester bond
A2ML1	9606.ENSP00000299698	UniProt Keywords	KW-0964	Secreted
A2ML1	9606.ENSP00000299698	UniProt Keywords	KW-1015	Disulfide bond
A2ML1	9606.ENSP00000299698	Pfam	PF00207	Alpha-2-macroglobulin family
A2ML1	9606.ENSP00000299698	Pfam	PF01835	MG2 domain
A2ML1	9606.ENSP00000299698	Pfam	PF05326	Seminal vesicle autoantigen (SVA)
A2ML1	9606.ENSP00000299698	Pfam	PF07677	A-macroglobulin receptor
A2ML1	9606.ENSP00000299698	Pfam	PF07678	A-macroglobulin complement component
A2ML1	9606.ENSP00000299698	Pfam	PF07703	Alpha-2-macroglobulin family N-terminal region
A2ML1	9606.ENSP00000299698	Pfam	PF10569	Alpha-macro-globulin thiol-ester bond-forming region
A2ML1	9606.ENSP00000299698	InterPro	IPR001599	Alpha-2-macroglobulin
A2ML1	9606.ENSP00000299698	InterPro	IPR002890	Macroglobulin domain
A2ML1	9606.ENSP00000299698	InterPro	IPR008930	Terpenoid cyclases/protein prenyltransferase alpha-alpha toroid
A2ML1	9606.ENSP00000299698	InterPro	IPR009048	Alpha-macroglobulin, receptor-binding
A2ML1	9606.ENSP00000299698	InterPro	IPR011625	Alpha-2-macroglobulin, bait region domain
A2ML1	9606.ENSP00000299698	InterPro	IPR011626	Alpha-macroglobulin-like, TED domain
A2ML1	9606.ENSP00000299698	InterPro	IPR013783	Immunoglobulin-like fold
A2ML1	9606.ENSP00000299698	InterPro	IPR014756	Immunoglobulin E-set
A2ML1	9606.ENSP00000299698	InterPro	IPR019742	Alpha-2-macroglobulin, conserved site
A2ML1	9606.ENSP00000299698	InterPro	IPR036595	Alpha-macroglobulin, receptor-binding domain superfamily
A2ML1	9606.ENSP00000299698	InterPro	IPR040839	Macroglobulin domain MG4
A2ML1	9606.ENSP00000299698	InterPro	IPR041555	Macroglobulin domain MG3
A2ML1	9606.ENSP00000299698	InterPro	IPR041813	Alpha-2-macroglobulin, TED domain
A2ML1	9606.ENSP00000299698	SMART	SM01359	Alpha-2-Macroglobulin
A2ML1	9606.ENSP00000299698	SMART	SM01360	Alpha-2-macroglobulin family
A2ML1	9606.ENSP00000299698	SMART	SM01361	A-macroglobulin receptor
ACADVL	9606.ENSP00000438689	GO Process	GO:0001659	Temperature homeostasis
ACADVL	9606.ENSP00000438689	GO Process	GO:0006082	Organic acid metabolic process
ACADVL	9606.ENSP00000438689	GO Process	GO:0006091	Generation of precursor metabolites and energy
ACADVL	9606.ENSP00000438689	GO Process	GO:0006629	Lipid metabolic process
ACADVL	9606.ENSP00000438689	GO Process	GO:0006631	Fatty acid metabolic process
ACADVL	9606.ENSP00000438689	GO Process	GO:0006635	Fatty acid beta-oxidation
ACADVL	9606.ENSP00000438689	GO Process	GO:0006950	Response to stress
ACADVL	9606.ENSP00000438689	GO Process	GO:0006986	Response to unfolded protein
ACADVL	9606.ENSP00000438689	GO Process	GO:0007154	Cell communication
ACADVL	9606.ENSP00000438689	GO Process	GO:0007165	Signal transduction
ACADVL	9606.ENSP00000438689	GO Process	GO:0008152	Metabolic process
ACADVL	9606.ENSP00000438689	GO Process	GO:0009056	Catabolic process
ACADVL	9606.ENSP00000438689	GO Process	GO:0009062	Fatty acid catabolic process
ACADVL	9606.ENSP00000438689	GO Process	GO:0009266	Response to temperature stimulus
ACADVL	9606.ENSP00000438689	GO Process	GO:0009409	Response to cold
ACADVL	9606.ENSP00000438689	GO Process	GO:0009628	Response to abiotic stimulus
ACADVL	9606.ENSP00000438689	GO Process	GO:0009888	Tissue development
ACADVL	9606.ENSP00000438689	GO Process	GO:0009889	Regulation of biosynthetic process
ACADVL	9606.ENSP00000438689	GO Process	GO:0009890	Negative regulation of biosynthetic process
ACADVL	9606.ENSP00000438689	GO Process	GO:0009892	Negative regulation of metabolic process
ACADVL	9606.ENSP00000438689	GO Process	GO:0009987	Cellular process
ACADVL	9606.ENSP00000438689	GO Process	GO:0010033	Response to organic substance
ACADVL	9606.ENSP00000438689	GO Process	GO:0010565	Regulation of cellular ketone metabolic process
ACADVL	9606.ENSP00000438689	GO Process	GO:0015980	Energy derivation by oxidation of organic compounds
ACADVL	9606.ENSP00000438689	GO Process	GO:0016042	Lipid catabolic process
ACADVL	9606.ENSP00000438689	GO Process	GO:0016054	Organic acid catabolic process
ACADVL	9606.ENSP00000438689	GO Process	GO:0019216	Regulation of lipid metabolic process
ACADVL	9606.ENSP00000438689	GO Process	GO:0019217	Regulation of fatty acid metabolic process
ACADVL	9606.ENSP00000438689	GO Process	GO:0019218	Regulation of steroid metabolic process
ACADVL	9606.ENSP00000438689	GO Process	GO:0019222	Regulation of metabolic process
ACADVL	9606.ENSP00000438689	GO Process	GO:0019395	Fatty acid oxidation
ACADVL	9606.ENSP00000438689	GO Process	GO:0019752	Carboxylic acid metabolic process
ACADVL	9606.ENSP00000438689	GO Process	GO:0023052	Signaling
ACADVL	9606.ENSP00000438689	GO Process	GO:0030154	Cell differentiation
ACADVL	9606.ENSP00000438689	GO Process	GO:0030258	Lipid modification
ACADVL	9606.ENSP00000438689	GO Process	GO:0030855	Epithelial cell differentiation
ACADVL	9606.ENSP00000438689	GO Process	GO:0030968	Endoplasmic reticulum unfolded protein response
ACADVL	9606.ENSP00000438689	GO Process	GO:0031323	Regulation of cellular metabolic process
ACADVL	9606.ENSP00000438689	GO Process	GO:0031324	Negative regulation of cellular metabolic process
ACADVL	9606.ENSP00000438689	GO Process	GO:0031326	Regulation of cellular biosynthetic process
ACADVL	9606.ENSP00000438689	GO Process	GO:0031327	Negative regulation of cellular biosynthetic process
ACADVL	9606.ENSP00000438689	GO Process	GO:0032501	Multicellular organismal process
ACADVL	9606.ENSP00000438689	GO Process	GO:0032502	Developmental process
ACADVL	9606.ENSP00000438689	GO Process	GO:0032787	Monocarboxylic acid metabolic process
ACADVL	9606.ENSP00000438689	GO Process	GO:0033539	Fatty acid beta-oxidation using acyl-coa dehydrogenase
ACADVL	9606.ENSP00000438689	GO Process	GO:0033554	Cellular response to stress
ACADVL	9606.ENSP00000438689	GO Process	GO:0034440	Lipid oxidation
ACADVL	9606.ENSP00000438689	GO Process	GO:0034620	Cellular response to unfolded protein
ACADVL	9606.ENSP00000438689	GO Process	GO:0034976	Response to endoplasmic reticulum stress
ACADVL	9606.ENSP00000438689	GO Process	GO:0035966	Response to topologically incorrect protein
ACADVL	9606.ENSP00000438689	GO Process	GO:0035967	Cellular response to topologically incorrect protein
ACADVL	9606.ENSP00000438689	GO Process	GO:0036498	IRE1-mediated unfolded protein response
ACADVL	9606.ENSP00000438689	GO Process	GO:0042221	Response to chemical
ACADVL	9606.ENSP00000438689	GO Process	GO:0042304	Regulation of fatty acid biosynthetic process
ACADVL	9606.ENSP00000438689	GO Process	GO:0042592	Homeostatic process
ACADVL	9606.ENSP00000438689	GO Process	GO:0043436	Oxoacid metabolic process
ACADVL	9606.ENSP00000438689	GO Process	GO:0044237	Cellular metabolic process
ACADVL	9606.ENSP00000438689	GO Process	GO:0044238	Primary metabolic process
ACADVL	9606.ENSP00000438689	GO Process	GO:0044242	Cellular lipid catabolic process
ACADVL	9606.ENSP00000438689	GO Process	GO:0044248	Cellular catabolic process
ACADVL	9606.ENSP00000438689	GO Process	GO:0044255	Cellular lipid metabolic process
ACADVL	9606.ENSP00000438689	GO Process	GO:0044281	Small molecule metabolic process
ACADVL	9606.ENSP00000438689	GO Process	GO:0044282	Small molecule catabolic process
ACADVL	9606.ENSP00000438689	GO Process	GO:0045717	Negative regulation of fatty acid biosynthetic process
ACADVL	9606.ENSP00000438689	GO Process	GO:0045833	Negative regulation of lipid metabolic process
ACADVL	9606.ENSP00000438689	GO Process	GO:0045922	Negative regulation of fatty acid metabolic process
ACADVL	9606.ENSP00000438689	GO Process	GO:0046320	Regulation of fatty acid oxidation
ACADVL	9606.ENSP00000438689	GO Process	GO:0046322	Negative regulation of fatty acid oxidation
ACADVL	9606.ENSP00000438689	GO Process	GO:0046395	Carboxylic acid catabolic process
ACADVL	9606.ENSP00000438689	GO Process	GO:0046890	Regulation of lipid biosynthetic process
ACADVL	9606.ENSP00000438689	GO Process	GO:0048519	Negative regulation of biological process
ACADVL	9606.ENSP00000438689	GO Process	GO:0048523	Negative regulation of cellular process
ACADVL	9606.ENSP00000438689	GO Process	GO:0048856	Anatomical structure development
ACADVL	9606.ENSP00000438689	GO Process	GO:0048869	Cellular developmental process
ACADVL	9606.ENSP00000438689	GO Process	GO:0048871	Multicellular organismal homeostasis
ACADVL	9606.ENSP00000438689	GO Process	GO:0050789	Regulation of biological process
ACADVL	9606.ENSP00000438689	GO Process	GO:0050794	Regulation of cellular process
ACADVL	9606.ENSP00000438689	GO Process	GO:0050896	Response to stimulus
ACADVL	9606.ENSP00000438689	GO Process	GO:0051055	Negative regulation of lipid biosynthetic process
ACADVL	9606.ENSP00000438689	GO Process	GO:0051716	Cellular response to stimulus
ACADVL	9606.ENSP00000438689	GO Process	GO:0055114	Oxidation-reduction process
ACADVL	9606.ENSP00000438689	GO Process	GO:0060429	Epithelium development
ACADVL	9606.ENSP00000438689	GO Process	GO:0062012	Regulation of small molecule metabolic process
ACADVL	9606.ENSP00000438689	GO Process	GO:0062014	Negative regulation of small molecule metabolic process
ACADVL	9606.ENSP00000438689	GO Process	GO:0065007	Biological regulation
ACADVL	9606.ENSP00000438689	GO Process	GO:0065008	Regulation of biological quality
ACADVL	9606.ENSP00000438689	GO Process	GO:0070887	Cellular response to chemical stimulus
ACADVL	9606.ENSP00000438689	GO Process	GO:0071310	Cellular response to organic substance
ACADVL	9606.ENSP00000438689	GO Process	GO:0071704	Organic substance metabolic process
ACADVL	9606.ENSP00000438689	GO Process	GO:0072329	Monocarboxylic acid catabolic process
ACADVL	9606.ENSP00000438689	GO Process	GO:0080090	Regulation of primary metabolic process
ACADVL	9606.ENSP00000438689	GO Process	GO:0090181	Regulation of cholesterol metabolic process
ACADVL	9606.ENSP00000438689	GO Process	GO:1901575	Organic substance catabolic process
ACADVL	9606.ENSP00000438689	GO Function	GO:0000062	fatty-acyl-CoA binding
ACADVL	9606.ENSP00000438689	GO Function	GO:0000166	Nucleotide binding
ACADVL	9606.ENSP00000438689	GO Function	GO:0003824	Catalytic activity
ACADVL	9606.ENSP00000438689	GO Function	GO:0003995	acyl-CoA dehydrogenase activity
ACADVL	9606.ENSP00000438689	GO Function	GO:0004466	long-chain-acyl-CoA dehydrogenase activity
ACADVL	9606.ENSP00000438689	GO Function	GO:0005488	Binding
ACADVL	9606.ENSP00000438689	GO Function	GO:0016491	Oxidoreductase activity
ACADVL	9606.ENSP00000438689	GO Function	GO:0016627	Oxidoreductase activity, acting on the ch-ch group of donors
ACADVL	9606.ENSP00000438689	GO Function	GO:0017076	Purine nucleotide binding
ACADVL	9606.ENSP00000438689	GO Function	GO:0017099	very-long-chain-acyl-CoA dehydrogenase activity
ACADVL	9606.ENSP00000438689	GO Function	GO:0030554	Adenyl nucleotide binding
ACADVL	9606.ENSP00000438689	GO Function	GO:0032553	Ribonucleotide binding
ACADVL	9606.ENSP00000438689	GO Function	GO:0032555	Purine ribonucleotide binding
ACADVL	9606.ENSP00000438689	GO Function	GO:0032559	Adenyl ribonucleotide binding
ACADVL	9606.ENSP00000438689	GO Function	GO:0033218	Amide binding
ACADVL	9606.ENSP00000438689	GO Function	GO:0036094	Small molecule binding
ACADVL	9606.ENSP00000438689	GO Function	GO:0043167	Ion binding
ACADVL	9606.ENSP00000438689	GO Function	GO:0043168	Anion binding
ACADVL	9606.ENSP00000438689	GO Function	GO:0050660	Flavin adenine dinucleotide binding
ACADVL	9606.ENSP00000438689	GO Function	GO:0097159	Organic cyclic compound binding
ACADVL	9606.ENSP00000438689	GO Function	GO:0097367	Carbohydrate derivative binding
ACADVL	9606.ENSP00000438689	GO Function	GO:0120227	acyl-CoA binding
ACADVL	9606.ENSP00000438689	GO Function	GO:1901265	Nucleoside phosphate binding
ACADVL	9606.ENSP00000438689	GO Function	GO:1901363	Heterocyclic compound binding
ACADVL	9606.ENSP00000438689	GO Function	GO:1901567	Fatty acid derivative binding
ACADVL	9606.ENSP00000438689	GO Function	GO:1901681	Sulfur compound binding
ACADVL	9606.ENSP00000438689	GO Component	GO:0005622	Intracellular
ACADVL	9606.ENSP00000438689	GO Component	GO:0005634	Nucleus
ACADVL	9606.ENSP00000438689	GO Component	GO:0005654	Nucleoplasm
ACADVL	9606.ENSP00000438689	GO Component	GO:0005730	Nucleolus
ACADVL	9606.ENSP00000438689	GO Component	GO:0005737	Cytoplasm
ACADVL	9606.ENSP00000438689	GO Component	GO:0005739	Mitochondrion
ACADVL	9606.ENSP00000438689	GO Component	GO:0005740	Mitochondrial envelope
ACADVL	9606.ENSP00000438689	GO Component	GO:0005743	Mitochondrial inner membrane
ACADVL	9606.ENSP00000438689	GO Component	GO:0005759	Mitochondrial matrix
ACADVL	9606.ENSP00000438689	GO Component	GO:0005829	Cytosol
ACADVL	9606.ENSP00000438689	GO Component	GO:0009295	Nucleoid
ACADVL	9606.ENSP00000438689	GO Component	GO:0016020	Membrane
ACADVL	9606.ENSP00000438689	GO Component	GO:0019866	Organelle inner membrane
ACADVL	9606.ENSP00000438689	GO Component	GO:0031090	Organelle membrane
ACADVL	9606.ENSP00000438689	GO Component	GO:0031966	Mitochondrial membrane
ACADVL	9606.ENSP00000438689	GO Component	GO:0031967	Organelle envelope
ACADVL	9606.ENSP00000438689	GO Component	GO:0031974	Membrane-enclosed lumen
ACADVL	9606.ENSP00000438689	GO Component	GO:0031975	Envelope
ACADVL	9606.ENSP00000438689	GO Component	GO:0031981	Nuclear lumen
ACADVL	9606.ENSP00000438689	GO Component	GO:0042645	Mitochondrial nucleoid
ACADVL	9606.ENSP00000438689	GO Component	GO:0043226	Organelle
ACADVL	9606.ENSP00000438689	GO Component	GO:0043227	Membrane-bounded organelle
ACADVL	9606.ENSP00000438689	GO Component	GO:0043228	Non-membrane-bounded organelle
ACADVL	9606.ENSP00000438689	GO Component	GO:0043229	Intracellular organelle
ACADVL	9606.ENSP00000438689	GO Component	GO:0043231	Intracellular membrane-bounded organelle
ACADVL	9606.ENSP00000438689	GO Component	GO:0043232	Intracellular non-membrane-bounded organelle
ACADVL	9606.ENSP00000438689	GO Component	GO:0043233	Organelle lumen
ACADVL	9606.ENSP00000438689	GO Component	GO:0070013	Intracellular organelle lumen
ACADVL	9606.ENSP00000438689	GO Component	GO:0110165	Cellular anatomical entity
ACADVL	9606.ENSP00000438689	STRING clusters	CL:12051	Peroxisome, and Valine, leucine and isoleucine degradation
ACADVL	9606.ENSP00000438689	STRING clusters	CL:12052	Valine, leucine and isoleucine degradation, and Fatty acid metabolism
ACADVL	9606.ENSP00000438689	STRING clusters	CL:12053	Valine, leucine and isoleucine degradation, and Fatty acid metabolism
ACADVL	9606.ENSP00000438689	STRING clusters	CL:12054	Fatty acid metabolism, and Ketone body metabolism
ACADVL	9606.ENSP00000438689	STRING clusters	CL:12057	Fatty acid degradation, and Ketone body metabolism
ACADVL	9606.ENSP00000438689	STRING clusters	CL:12058	Fatty acid degradation, and fatty acid beta-oxidation using acyl-CoA dehydrogenase
ACADVL	9606.ENSP00000438689	STRING clusters	CL:12060	Mixed, incl. mitochondrial fatty acid beta-oxidation of saturated fatty acids, and beta-ketothiolase deficiency
ACADVL	9606.ENSP00000438689	STRING clusters	CL:12062	Beta oxidation of hexanoyl-CoA to butanoyl-CoA, and Beta-ketothiolase deficiency
ACADVL	9606.ENSP00000438689	STRING clusters	CL:12063	long-chain-enoyl-CoA hydratase activity, and palmitoyl-CoA oxidase activity
ACADVL	9606.ENSP00000438689	Reactome	HSA-1430728	Metabolism
ACADVL	9606.ENSP00000438689	Reactome	HSA-381038	XBP1(S) activates chaperone genes
ACADVL	9606.ENSP00000438689	Reactome	HSA-381070	IRE1alpha activates chaperones
ACADVL	9606.ENSP00000438689	Reactome	HSA-381119	Unfolded Protein Response (UPR)
ACADVL	9606.ENSP00000438689	Reactome	HSA-392499	Metabolism of proteins
ACADVL	9606.ENSP00000438689	Reactome	HSA-556833	Metabolism of lipids
ACADVL	9606.ENSP00000438689	Reactome	HSA-77286	Mitochondrial fatty acid beta-oxidation of saturated fatty acids
ACADVL	9606.ENSP00000438689	Reactome	HSA-77289	Mitochondrial Fatty Acid Beta-Oxidation
ACADVL	9606.ENSP00000438689	Reactome	HSA-77305	Beta oxidation of palmitoyl-CoA to myristoyl-CoA
ACADVL	9606.ENSP00000438689	Reactome	HSA-8978868	Fatty acid metabolism
ACADVL	9606.ENSP00000438689	WikiPathways	WP143	Fatty acid beta-oxidation
ACADVL	9606.ENSP00000438689	WikiPathways	WP368	Mitochondrial long chain fatty acid beta-oxidation
ACADVL	9606.ENSP00000438689	DISEASES	DOID:0014667	Disease of metabolism
ACADVL	9606.ENSP00000438689	DISEASES	DOID:0050177	Monogenic disease
ACADVL	9606.ENSP00000438689	DISEASES	DOID:0050700	Cardiomyopathy
ACADVL	9606.ENSP00000438689	DISEASES	DOID:0050737	Autosomal recessive disease
ACADVL	9606.ENSP00000438689	DISEASES	DOID:0050739	Autosomal genetic disease
ACADVL	9606.ENSP00000438689	DISEASES	DOID:0060235	Carnitine palmitoyltransferase ii deficiency
ACADVL	9606.ENSP00000438689	DISEASES	DOID:0080153	Medium chain acyl-coa dehydrogenase deficiency
ACADVL	9606.ENSP00000438689	DISEASES	DOID:0080155	Very long chain acyl-coa dehydrogenase deficiency
ACADVL	9606.ENSP00000438689	DISEASES	DOID:0111277	Mitochondrial trifunctional protein deficiency
ACADVL	9606.ENSP00000438689	DISEASES	DOID:114	Heart disease
ACADVL	9606.ENSP00000438689	DISEASES	DOID:1287	Cardiovascular system disease
ACADVL	9606.ENSP00000438689	DISEASES	DOID:14365	Systemic primary carnitine deficiency disease
ACADVL	9606.ENSP00000438689	DISEASES	DOID:3146	Lipid metabolism disorder
ACADVL	9606.ENSP00000438689	DISEASES	DOID:4	Disease
ACADVL	9606.ENSP00000438689	DISEASES	DOID:630	Genetic disease
ACADVL	9606.ENSP00000438689	DISEASES	DOID:655	Inherited metabolic disorder
ACADVL	9606.ENSP00000438689	DISEASES	DOID:7	Disease of anatomical entity
ACADVL	9606.ENSP00000438689	DISEASES	DOID:9252	Amino acid metabolic disorder
ACADVL	9606.ENSP00000438689	TISSUES	BTO:0000000	Tissues, cell types and enzyme sources
ACADVL	9606.ENSP00000438689	TISSUES	BTO:0000042	Animal
ACADVL	9606.ENSP00000438689	TISSUES	BTO:0000058	Alimentary canal
ACADVL	9606.ENSP00000438689	TISSUES	BTO:0000080	Male reproductive gland
ACADVL	9606.ENSP00000438689	TISSUES	BTO:0000081	Reproductive system
ACADVL	9606.ENSP00000438689	TISSUES	BTO:0000082	Male reproductive system
ACADVL	9606.ENSP00000438689	TISSUES	BTO:0000083	Female reproductive system
ACADVL	9606.ENSP00000438689	TISSUES	BTO:0000088	Cardiovascular system
ACADVL	9606.ENSP00000438689	TISSUES	BTO:0000089	Blood
ACADVL	9606.ENSP00000438689	TISSUES	BTO:0000142	Brain
ACADVL	9606.ENSP00000438689	TISSUES	BTO:0000146	Brain stem
ACADVL	9606.ENSP00000438689	TISSUES	BTO:0000174	Embryonic structure
ACADVL	9606.ENSP00000438689	TISSUES	BTO:0000203	Respiratory system
ACADVL	9606.ENSP00000438689	TISSUES	BTO:0000227	Central nervous system
ACADVL	9606.ENSP00000438689	TISSUES	BTO:0000232	Cerebellum
ACADVL	9606.ENSP00000438689	TISSUES	BTO:0000282	Head
ACADVL	9606.ENSP00000438689	TISSUES	BTO:0000284	Organism form
ACADVL	9606.ENSP00000438689	TISSUES	BTO:0000345	Digestive gland
ACADVL	9606.ENSP00000438689	TISSUES	BTO:0000449	Fetus
ACADVL	9606.ENSP00000438689	TISSUES	BTO:0000511	Gastrointestinal tract
ACADVL	9606.ENSP00000438689	TISSUES	BTO:0000522	Gland
ACADVL	9606.ENSP00000438689	TISSUES	BTO:0000553	Peripheral blood
ACADVL	9606.ENSP00000438689	TISSUES	BTO:0000562	Heart
ACADVL	9606.ENSP00000438689	TISSUES	BTO:0000570	Hematopoietic system
ACADVL	9606.ENSP00000438689	TISSUES	BTO:0000648	Intestine
ACADVL	9606.ENSP00000438689	TISSUES	BTO:0000672	Hindbrain
ACADVL	9606.ENSP00000438689	TISSUES	BTO:0000673	Metencephalon
ACADVL	9606.ENSP00000438689	TISSUES	BTO:0000759	Liver
ACADVL	9606.ENSP00000438689	TISSUES	BTO:0000763	Lung
ACADVL	9606.ENSP00000438689	TISSUES	BTO:0000862	Heart ventricle
ACADVL	9606.ENSP00000438689	TISSUES	BTO:0000903	Atrium
ACADVL	9606.ENSP00000438689	TISSUES	BTO:0000988	Pancreas
ACADVL	9606.ENSP00000438689	TISSUES	BTO:0001078	Placenta
ACADVL	9606.ENSP00000438689	TISSUES	BTO:0001484	Nervous system
ACADVL	9606.ENSP00000438689	TISSUES	BTO:0001488	Endocrine gland
ACADVL	9606.ENSP00000438689	TISSUES	BTO:0001489	Whole body
ACADVL	9606.ENSP00000438689	TISSUES	BTO:0001491	Viscus
ACADVL	9606.ENSP00000438689	TISSUES	BTO:0001629	Left ventricle
ACADVL	9606.ENSP00000438689	TISSUES	BTO:0001702	Left atrium
ACADVL	9606.ENSP00000438689	TISSUES	BTO:0003091	Urogenital system
ACADVL	9606.ENSP00000438689	TISSUES	BTO:0003099	Internal female genital organ
ACADVL	9606.ENSP00000438689	COMPARTMENTS	GOCC:0005622	Intracellular
ACADVL	9606.ENSP00000438689	COMPARTMENTS	GOCC:0005737	Cytoplasm
ACADVL	9606.ENSP00000438689	COMPARTMENTS	GOCC:0005739	Mitochondrion
ACADVL	9606.ENSP00000438689	COMPARTMENTS	GOCC:0005740	Mitochondrial envelope
ACADVL	9606.ENSP00000438689	COMPARTMENTS	GOCC:0005743	Mitochondrial inner membrane
ACADVL	9606.ENSP00000438689	COMPARTMENTS	GOCC:0005759	Mitochondrial matrix
ACADVL	9606.ENSP00000438689	COMPARTMENTS	GOCC:0009295	Nucleoid
ACADVL	9606.ENSP00000438689	COMPARTMENTS	GOCC:0016020	Membrane
ACADVL	9606.ENSP00000438689	COMPARTMENTS	GOCC:0019866	Organelle inner membrane
ACADVL	9606.ENSP00000438689	COMPARTMENTS	GOCC:0019898	Extrinsic component of membrane
ACADVL	9606.ENSP00000438689	COMPARTMENTS	GOCC:0031090	Organelle membrane
ACADVL	9606.ENSP00000438689	COMPARTMENTS	GOCC:0031312	Extrinsic component of organelle membrane
ACADVL	9606.ENSP00000438689	COMPARTMENTS	GOCC:0031314	Extrinsic component of mitochondrial inner membrane
ACADVL	9606.ENSP00000438689	COMPARTMENTS	GOCC:0031966	Mitochondrial membrane
ACADVL	9606.ENSP00000438689	COMPARTMENTS	GOCC:0031967	Organelle envelope
ACADVL	9606.ENSP00000438689	COMPARTMENTS	GOCC:0031974	Membrane-enclosed lumen
ACADVL	9606.ENSP00000438689	COMPARTMENTS	GOCC:0031975	Envelope
ACADVL	9606.ENSP00000438689	COMPARTMENTS	GOCC:0042645	Mitochondrial nucleoid
ACADVL	9606.ENSP00000438689	COMPARTMENTS	GOCC:0043226	Organelle
ACADVL	9606.ENSP00000438689	COMPARTMENTS	GOCC:0043227	Membrane-bounded organelle
ACADVL	9606.ENSP00000438689	COMPARTMENTS	GOCC:0043228	Non-membrane-bounded organelle
ACADVL	9606.ENSP00000438689	COMPARTMENTS	GOCC:0043229	Intracellular organelle
ACADVL	9606.ENSP00000438689	COMPARTMENTS	GOCC:0043231	Intracellular membrane-bounded organelle
ACADVL	9606.ENSP00000438689	COMPARTMENTS	GOCC:0043232	Intracellular non-membrane-bounded organelle
ACADVL	9606.ENSP00000438689	COMPARTMENTS	GOCC:0043233	Organelle lumen
ACADVL	9606.ENSP00000438689	COMPARTMENTS	GOCC:0070013	Intracellular organelle lumen
ACADVL	9606.ENSP00000438689	COMPARTMENTS	GOCC:0110165	Cellular anatomical entity
ACADVL	9606.ENSP00000438689	Monarch HPO	EFO:0004298	Cardiovascular measurement
ACADVL	9606.ENSP00000438689	Monarch HPO	EFO:0004512	Bone measurement
ACADVL	9606.ENSP00000438689	Monarch HPO	EFO:0004529	Lipid measurement
ACADVL	9606.ENSP00000438689	Monarch HPO	EFO:0004533	Alkaline phosphatase measurement
ACADVL	9606.ENSP00000438689	Monarch HPO	EFO:0004555	Glycoprotein measurement
ACADVL	9606.ENSP00000438689	Monarch HPO	EFO:0004574	Total cholesterol measurement
ACADVL	9606.ENSP00000438689	Monarch HPO	EFO:0004582	Liver enzyme measurement
ACADVL	9606.ENSP00000438689	Monarch HPO	EFO:0004611	Low density lipoprotein cholesterol measurement
ACADVL	9606.ENSP00000438689	Monarch HPO	EFO:0004615	Apolipoprotein b measurement
ACADVL	9606.ENSP00000438689	Monarch HPO	EFO:0004696	Sex hormone-binding globulin measurement
ACADVL	9606.ENSP00000438689	Monarch HPO	EFO:0004730	Hormone measurement
ACADVL	9606.ENSP00000438689	Monarch HPO	EFO:0004732	Lipoprotein measurement
ACADVL	9606.ENSP00000438689	Monarch HPO	EFO:0004747	Protein measurement
ACADVL	9606.ENSP00000438689	Monarch HPO	EFO:0004908	Testosterone measurement
ACADVL	9606.ENSP00000438689	Monarch HPO	EFO:0005105	Lipid or lipoprotein measurement
ACADVL	9606.ENSP00000438689	Monarch HPO	EFO:0005278	Cardiovascular disease biomarker measurement
ACADVL	9606.ENSP00000438689	Monarch HPO	EFO:0011008	Sex hormone measurement
ACADVL	9606.ENSP00000438689	Monarch HPO	HP:0000079	Abnormality of the urinary system
ACADVL	9606.ENSP00000438689	Monarch HPO	HP:0000118	Phenotypic abnormality
ACADVL	9606.ENSP00000438689	Monarch HPO	HP:0000152	Abnormality of head or neck
ACADVL	9606.ENSP00000438689	Monarch HPO	HP:0000234	Abnormality of the head
ACADVL	9606.ENSP00000438689	Monarch HPO	HP:0000252	Microcephaly
ACADVL	9606.ENSP00000438689	Monarch HPO	HP:0000256	Macrocephaly
ACADVL	9606.ENSP00000438689	Monarch HPO	HP:0000707	Abnormality of the nervous system
ACADVL	9606.ENSP00000438689	Monarch HPO	HP:0000924	Abnormality of the skeletal system
ACADVL	9606.ENSP00000438689	Monarch HPO	HP:0000929	Abnormal skull morphology
ACADVL	9606.ENSP00000438689	Monarch HPO	HP:0000932	Abnormal posterior cranial fossa morphology
ACADVL	9606.ENSP00000438689	Monarch HPO	HP:0000951	Abnormality of the skin
ACADVL	9606.ENSP00000438689	Monarch HPO	HP:0000952	Jaundice
ACADVL	9606.ENSP00000438689	Monarch HPO	HP:0001250	Seizure
ACADVL	9606.ENSP00000438689	Monarch HPO	HP:0001252	Hypotonia
ACADVL	9606.ENSP00000438689	Monarch HPO	HP:0001254	Lethargy
ACADVL	9606.ENSP00000438689	Monarch HPO	HP:0001324	Muscle weakness
ACADVL	9606.ENSP00000438689	Monarch HPO	HP:0001392	Abnormality of the liver
ACADVL	9606.ENSP00000438689	Monarch HPO	HP:0001395	Hepatic fibrosis
ACADVL	9606.ENSP00000438689	Monarch HPO	HP:0001397	Hepatic steatosis
ACADVL	9606.ENSP00000438689	Monarch HPO	HP:0001404	Hepatocellular necrosis
ACADVL	9606.ENSP00000438689	Monarch HPO	HP:0001405	Periportal fibrosis
ACADVL	9606.ENSP00000438689	Monarch HPO	HP:0001438	Abnormal abdomen morphology
ACADVL	9606.ENSP00000438689	Monarch HPO	HP:0001507	Growth abnormality
ACADVL	9606.ENSP00000438689	Monarch HPO	HP:0001513	Obesity
ACADVL	9606.ENSP00000438689	Monarch HPO	HP:0001518	Small for gestational age
ACADVL	9606.ENSP00000438689	Monarch HPO	HP:0001545	Anteriorly placed anus
ACADVL	9606.ENSP00000438689	Monarch HPO	HP:0001574	Abnormality of the integument
ACADVL	9606.ENSP00000438689	Monarch HPO	HP:0001626	Abnormality of the cardiovascular system
ACADVL	9606.ENSP00000438689	Monarch HPO	HP:0001627	Abnormal heart morphology
ACADVL	9606.ENSP00000438689	Monarch HPO	HP:0001629	Ventricular septal defect
ACADVL	9606.ENSP00000438689	Monarch HPO	HP:0001631	Atrial septal defect
ACADVL	9606.ENSP00000438689	Monarch HPO	HP:0001637	Abnormal myocardium morphology
ACADVL	9606.ENSP00000438689	Monarch HPO	HP:0001638	Cardiomyopathy
ACADVL	9606.ENSP00000438689	Monarch HPO	HP:0001639	Hypertrophic cardiomyopathy
ACADVL	9606.ENSP00000438689	Monarch HPO	HP:0001640	Cardiomegaly
ACADVL	9606.ENSP00000438689	Monarch HPO	HP:0001644	Dilated cardiomyopathy
ACADVL	9606.ENSP00000438689	Monarch HPO	HP:0001645	Sudden cardiac death
ACADVL	9606.ENSP00000438689	Monarch HPO	HP:0001649	Tachycardia
ACADVL	9606.ENSP00000438689	Monarch HPO	HP:0001655	Patent foramen ovale
ACADVL	9606.ENSP00000438689	Monarch HPO	HP:0001657	Prolonged QT interval
ACADVL	9606.ENSP00000438689	Monarch HPO	HP:0001663	Ventricular fibrillation
ACADVL	9606.ENSP00000438689	Monarch HPO	HP:0001671	Abnormal cardiac septum morphology
ACADVL	9606.ENSP00000438689	Monarch HPO	HP:0001678	Atrioventricular block
ACADVL	9606.ENSP00000438689	Monarch HPO	HP:0001695	Cardiac arrest
ACADVL	9606.ENSP00000438689	Monarch HPO	HP:0001697	Abnormal pericardium morphology
ACADVL	9606.ENSP00000438689	Monarch HPO	HP:0001698	Pericardial effusion
ACADVL	9606.ENSP00000438689	Monarch HPO	HP:0001699	Sudden death
ACADVL	9606.ENSP00000438689	Monarch HPO	HP:0001939	Abnormality of metabolism/homeostasis
ACADVL	9606.ENSP00000438689	Monarch HPO	HP:0001942	Metabolic acidosis
ACADVL	9606.ENSP00000438689	Monarch HPO	HP:0001943	Hypoglycemia
ACADVL	9606.ENSP00000438689	Monarch HPO	HP:0001958	Nonketotic hypoglycemia
ACADVL	9606.ENSP00000438689	Monarch HPO	HP:0001985	Hypoketotic hypoglycemia
ACADVL	9606.ENSP00000438689	Monarch HPO	HP:0001987	Hyperammonemia
ACADVL	9606.ENSP00000438689	Monarch HPO	HP:0001992	Organic aciduria
ACADVL	9606.ENSP00000438689	Monarch HPO	HP:0002011	Morphological central nervous system abnormality
ACADVL	9606.ENSP00000438689	Monarch HPO	HP:0002012	Abnormality of the abdominal organs
ACADVL	9606.ENSP00000438689	Monarch HPO	HP:0002013	Vomiting
ACADVL	9606.ENSP00000438689	Monarch HPO	HP:0002017	Nausea and vomiting
ACADVL	9606.ENSP00000438689	Monarch HPO	HP:0002020	Gastroesophageal reflux
ACADVL	9606.ENSP00000438689	Monarch HPO	HP:0002037	Inflammation of the large intestine
ACADVL	9606.ENSP00000438689	Monarch HPO	HP:0002045	Hypothermia
ACADVL	9606.ENSP00000438689	Monarch HPO	HP:0002069	Bilateral tonic-clonic seizure
ACADVL	9606.ENSP00000438689	Monarch HPO	HP:0002086	Abnormality of the respiratory system
ACADVL	9606.ENSP00000438689	Monarch HPO	HP:0002088	Abnormal lung morphology
ACADVL	9606.ENSP00000438689	Monarch HPO	HP:0002090	Pneumonia
ACADVL	9606.ENSP00000438689	Monarch HPO	HP:0002093	Respiratory insufficiency
ACADVL	9606.ENSP00000438689	Monarch HPO	HP:0002094	Dyspnea
ACADVL	9606.ENSP00000438689	Monarch HPO	HP:0002098	Respiratory distress
ACADVL	9606.ENSP00000438689	Monarch HPO	HP:0002240	Hepatomegaly
ACADVL	9606.ENSP00000438689	Monarch HPO	HP:0002242	Abnormal intestine morphology
ACADVL	9606.ENSP00000438689	Monarch HPO	HP:0002250	Abnormal large intestine morphology
ACADVL	9606.ENSP00000438689	Monarch HPO	HP:0002280	Enlarged cisterna magna
ACADVL	9606.ENSP00000438689	Monarch HPO	HP:0002572	Episodic vomiting
ACADVL	9606.ENSP00000438689	Monarch HPO	HP:0002583	Colitis
ACADVL	9606.ENSP00000438689	Monarch HPO	HP:0002605	Hepatic necrosis
ACADVL	9606.ENSP00000438689	Monarch HPO	HP:0002715	Abnormality of the immune system
ACADVL	9606.ENSP00000438689	Monarch HPO	HP:0002789	Tachypnea
ACADVL	9606.ENSP00000438689	Monarch HPO	HP:0002793	Abnormal pattern of respiration
ACADVL	9606.ENSP00000438689	Monarch HPO	HP:0002876	Episodic tachypnea
ACADVL	9606.ENSP00000438689	Monarch HPO	HP:0002901	Hypocalcemia
ACADVL	9606.ENSP00000438689	Monarch HPO	HP:0002910	Elevated hepatic transaminase
ACADVL	9606.ENSP00000438689	Monarch HPO	HP:0002913	Myoglobinuria
ACADVL	9606.ENSP00000438689	Monarch HPO	HP:0003011	Abnormality of the musculature
ACADVL	9606.ENSP00000438689	Monarch HPO	HP:0003075	Hypoproteinemia
ACADVL	9606.ENSP00000438689	Monarch HPO	HP:0003110	Abnormality of urine homeostasis
ACADVL	9606.ENSP00000438689	Monarch HPO	HP:0003111	Abnormal blood ion concentration
ACADVL	9606.ENSP00000438689	Monarch HPO	HP:0003115	Abnormal EKG
ACADVL	9606.ENSP00000438689	Monarch HPO	HP:0003119	Abnormal circulating lipid concentration
ACADVL	9606.ENSP00000438689	Monarch HPO	HP:0003215	Dicarboxylic aciduria
ACADVL	9606.ENSP00000438689	Monarch HPO	HP:0003234	Decreased plasma carnitine
ACADVL	9606.ENSP00000438689	Monarch HPO	HP:0003236	Elevated circulating creatine kinase concentration
ACADVL	9606.ENSP00000438689	Monarch HPO	HP:0003287	Abnormality of mitochondrial metabolism
ACADVL	9606.ENSP00000438689	Monarch HPO	HP:0003326	Myalgia
ACADVL	9606.ENSP00000438689	Monarch HPO	HP:0003394	Muscle spasm
ACADVL	9606.ENSP00000438689	Monarch HPO	HP:0003552	Muscle stiffness
ACADVL	9606.ENSP00000438689	Monarch HPO	HP:0003738	Exercise-induced myalgia
ACADVL	9606.ENSP00000438689	Monarch HPO	HP:0003808	Abnormal muscle tone
ACADVL	9606.ENSP00000438689	Monarch HPO	HP:0004308	Ventricular arrhythmia
ACADVL	9606.ENSP00000438689	Monarch HPO	HP:0004323	Abnormality of body weight
ACADVL	9606.ENSP00000438689	Monarch HPO	HP:0004324	Increased body weight
ACADVL	9606.ENSP00000438689	Monarch HPO	HP:0004325	Decreased body weight
ACADVL	9606.ENSP00000438689	Monarch HPO	HP:0004359	Abnormal circulating fatty-acid concentration
ACADVL	9606.ENSP00000438689	Monarch HPO	HP:0004363	Abnormal circulating calcium concentration
ACADVL	9606.ENSP00000438689	Monarch HPO	HP:0004364	Abnormal circulating nitrogen compound concentration
ACADVL	9606.ENSP00000438689	Monarch HPO	HP:0004370	Abnormality of temperature regulation
ACADVL	9606.ENSP00000438689	Monarch HPO	HP:0004372	Reduced consciousness/confusion
ACADVL	9606.ENSP00000438689	Monarch HPO	HP:0004378	Abnormality of the anus
ACADVL	9606.ENSP00000438689	Monarch HPO	HP:0004386	Gastrointestinal inflammation
ACADVL	9606.ENSP00000438689	Monarch HPO	HP:0004387	Enterocolitis
ACADVL	9606.ENSP00000438689	Monarch HPO	HP:0004397	Ectopic anus
ACADVL	9606.ENSP00000438689	Monarch HPO	HP:0004756	Ventricular tachycardia
ACADVL	9606.ENSP00000438689	Monarch HPO	HP:0005120	Abnormal cardiac atrium morphology
ACADVL	9606.ENSP00000438689	Monarch HPO	HP:0005150	Abnormal atrioventricular conduction
ACADVL	9606.ENSP00000438689	Monarch HPO	HP:0005943	Respiratory arrest
ACADVL	9606.ENSP00000438689	Monarch HPO	HP:0008305	Exercise-induced myoglobinuria
ACADVL	9606.ENSP00000438689	Monarch HPO	HP:0008947	Infantile muscular hypotonia
ACADVL	9606.ENSP00000438689	Monarch HPO	HP:0009045	Exercise-induced rhabdomyolysis
ACADVL	9606.ENSP00000438689	Monarch HPO	HP:0010438	Abnormal ventricular septum morphology
ACADVL	9606.ENSP00000438689	Monarch HPO	HP:0010876	Abnormal circulating protein concentration
ACADVL	9606.ENSP00000438689	Monarch HPO	HP:0010966	Abnormal circulating fatty-acid anion concentration
ACADVL	9606.ENSP00000438689	Monarch HPO	HP:0010967	Abnormal circulating carnitine concentration
ACADVL	9606.ENSP00000438689	Monarch HPO	HP:0011014	Abnormal glucose homeostasis
ACADVL	9606.ENSP00000438689	Monarch HPO	HP:0011015	Abnormal blood glucose concentration
ACADVL	9606.ENSP00000438689	Monarch HPO	HP:0011017	Abnormal cellular physiology
ACADVL	9606.ENSP00000438689	Monarch HPO	HP:0011024	Abnormality of the gastrointestinal tract
ACADVL	9606.ENSP00000438689	Monarch HPO	HP:0011025	Abnormal cardiovascular system physiology
ACADVL	9606.ENSP00000438689	Monarch HPO	HP:0011121	Abnormality of skin morphology
ACADVL	9606.ENSP00000438689	Monarch HPO	HP:0011123	Inflammatory abnormality of the skin
ACADVL	9606.ENSP00000438689	Monarch HPO	HP:0011277	Abnormality of the urinary system physiology
ACADVL	9606.ENSP00000438689	Monarch HPO	HP:0011446	Abnormality of higher mental function
ACADVL	9606.ENSP00000438689	Monarch HPO	HP:0011458	Abdominal symptom
ACADVL	9606.ENSP00000438689	Monarch HPO	HP:0011675	Arrhythmia
ACADVL	9606.ENSP00000438689	Monarch HPO	HP:0011804	Abnormal muscle physiology
ACADVL	9606.ENSP00000438689	Monarch HPO	HP:0011805	Abnormal skeletal muscle morphology
ACADVL	9606.ENSP00000438689	Monarch HPO	HP:0011842	Abnormal skeletal morphology
ACADVL	9606.ENSP00000438689	Monarch HPO	HP:0011947	Respiratory tract infection
ACADVL	9606.ENSP00000438689	Monarch HPO	HP:0011968	Feeding difficulties
ACADVL	9606.ENSP00000438689	Monarch HPO	HP:0011994	Abnormal atrial septum morphology
ACADVL	9606.ENSP00000438689	Monarch HPO	HP:0012072	Aciduria
ACADVL	9606.ENSP00000438689	Monarch HPO	HP:0012103	Abnormality of the mitochondrion
ACADVL	9606.ENSP00000438689	Monarch HPO	HP:0012443	Abnormality of brain morphology
ACADVL	9606.ENSP00000438689	Monarch HPO	HP:0012531	Pain
ACADVL	9606.ENSP00000438689	Monarch HPO	HP:0012638	Abnormal nervous system physiology
ACADVL	9606.ENSP00000438689	Monarch HPO	HP:0012647	Abnormal inflammatory response
ACADVL	9606.ENSP00000438689	Monarch HPO	HP:0012649	Increased inflammatory response
ACADVL	9606.ENSP00000438689	Monarch HPO	HP:0012664	Reduced ejection fraction
ACADVL	9606.ENSP00000438689	Monarch HPO	HP:0012718	Morphological abnormality of the gastrointestinal tract
ACADVL	9606.ENSP00000438689	Monarch HPO	HP:0012719	Functional abnormality of the gastrointestinal tract
ACADVL	9606.ENSP00000438689	Monarch HPO	HP:0012722	Heart block
ACADVL	9606.ENSP00000438689	Monarch HPO	HP:0025031	Abnormality of the digestive system
ACADVL	9606.ENSP00000438689	Monarch HPO	HP:0025142	Constitutional symptom
ACADVL	9606.ENSP00000438689	Monarch HPO	HP:0025270	Abnormal esophagus physiology
ACADVL	9606.ENSP00000438689	Monarch HPO	HP:0025354	Abnormal cellular phenotype
ACADVL	9606.ENSP00000438689	Monarch HPO	HP:0025502	Overweight
ACADVL	9606.ENSP00000438689	Monarch HPO	HP:0030680	Abnormality of cardiovascular system morphology
ACADVL	9606.ENSP00000438689	Monarch HPO	HP:0030781	Increased circulating free fatty acid level
ACADVL	9606.ENSP00000438689	Monarch HPO	HP:0030956	Abnormality of cardiovascular system electrophysiology
ACADVL	9606.ENSP00000438689	Monarch HPO	HP:0031546	Cardiac conduction abnormality
ACADVL	9606.ENSP00000438689	Monarch HPO	HP:0032180	Abnormal circulating metabolite concentration
ACADVL	9606.ENSP00000438689	Monarch HPO	HP:0032943	Abnormal urine pH
ACADVL	9606.ENSP00000438689	Monarch HPO	HP:0033165	Necrotizing enterocolitis
ACADVL	9606.ENSP00000438689	Monarch HPO	HP:0033354	Abnormal urine metabolite level
ACADVL	9606.ENSP00000438689	Monarch HPO	HP:0040300	Abnormal circulating free fatty acid concentration
ACADVL	9606.ENSP00000438689	UniProt Keywords	KW-0007	Acetylation
ACADVL	9606.ENSP00000438689	UniProt Keywords	KW-0025	Alternative splicing
ACADVL	9606.ENSP00000438689	UniProt Keywords	KW-0122	Cardiomyopathy
ACADVL	9606.ENSP00000438689	UniProt Keywords	KW-0225	Disease mutation
ACADVL	9606.ENSP00000438689	UniProt Keywords	KW-0274	FAD
ACADVL	9606.ENSP00000438689	UniProt Keywords	KW-0276	Fatty acid metabolism
ACADVL	9606.ENSP00000438689	UniProt Keywords	KW-0285	Flavoprotein
ACADVL	9606.ENSP00000438689	UniProt Keywords	KW-0443	Lipid metabolism
ACADVL	9606.ENSP00000438689	UniProt Keywords	KW-0472	Membrane
ACADVL	9606.ENSP00000438689	UniProt Keywords	KW-0496	Mitochondrion
ACADVL	9606.ENSP00000438689	UniProt Keywords	KW-0560	Oxidoreductase
ACADVL	9606.ENSP00000438689	UniProt Keywords	KW-0597	Phosphoprotein
ACADVL	9606.ENSP00000438689	UniProt Keywords	KW-0621	Polymorphism
ACADVL	9606.ENSP00000438689	UniProt Keywords	KW-0702	S-nitrosylation
ACADVL	9606.ENSP00000438689	UniProt Keywords	KW-0809	Transit peptide
ACADVL	9606.ENSP00000438689	UniProt Keywords	KW-0999	Mitochondrion inner membrane
ACADVL	9606.ENSP00000438689	UniProt Keywords	KW-9995	Disease
ACADVL	9606.ENSP00000438689	Pfam	PF00441	Acyl-CoA dehydrogenase, C-terminal domain
ACADVL	9606.ENSP00000438689	Pfam	PF02770	Acyl-CoA dehydrogenase, middle domain
ACADVL	9606.ENSP00000438689	Pfam	PF02771	Acyl-CoA dehydrogenase, N-terminal domain
ACADVL	9606.ENSP00000438689	Pfam	PF08028	Acyl-CoA dehydrogenase, C-terminal domain
ACADVL	9606.ENSP00000438689	InterPro	IPR006089	Acyl-CoA dehydrogenase, conserved site
ACADVL	9606.ENSP00000438689	InterPro	IPR006091	Acyl-CoA oxidase/dehydrogenase, central domain
ACADVL	9606.ENSP00000438689	InterPro	IPR009075	Acyl-CoA dehydrogenase/oxidase C-terminal
ACADVL	9606.ENSP00000438689	InterPro	IPR009100	Acyl-CoA dehydrogenase/oxidase, N-terminal and middle domain superfamily
ACADVL	9606.ENSP00000438689	InterPro	IPR013786	Acyl-CoA dehydrogenase/oxidase, N-terminal
ACADVL	9606.ENSP00000438689	InterPro	IPR036250	Acyl-CoA dehydrogenase-like, C-terminal
ACADVL	9606.ENSP00000438689	InterPro	IPR037069	Acyl-CoA dehydrogenase/oxidase, N-terminal domain superfamily
ALDH3B1	9606.ENSP00000473990	GO Process	GO:0001775	Cell activation
ALDH3B1	9606.ENSP00000473990	GO Process	GO:0002252	Immune effector process
ALDH3B1	9606.ENSP00000473990	GO Process	GO:0002263	Cell activation involved in immune response
ALDH3B1	9606.ENSP00000473990	GO Process	GO:0002274	Myeloid leukocyte activation
ALDH3B1	9606.ENSP00000473990	GO Process	GO:0002275	Myeloid cell activation involved in immune response
ALDH3B1	9606.ENSP00000473990	GO Process	GO:0002283	Neutrophil activation involved in immune response
ALDH3B1	9606.ENSP00000473990	GO Process	GO:0002366	Leukocyte activation involved in immune response
ALDH3B1	9606.ENSP00000473990	GO Process	GO:0002376	Immune system process
ALDH3B1	9606.ENSP00000473990	GO Process	GO:0002443	Leukocyte mediated immunity
ALDH3B1	9606.ENSP00000473990	GO Process	GO:0002444	Myeloid leukocyte mediated immunity
ALDH3B1	9606.ENSP00000473990	GO Process	GO:0002446	Neutrophil mediated immunity
ALDH3B1	9606.ENSP00000473990	GO Process	GO:0006066	Alcohol metabolic process
ALDH3B1	9606.ENSP00000473990	GO Process	GO:0006067	Ethanol metabolic process
ALDH3B1	9606.ENSP00000473990	GO Process	GO:0006068	Ethanol catabolic process
ALDH3B1	9606.ENSP00000473990	GO Process	GO:0006081	Cellular aldehyde metabolic process
ALDH3B1	9606.ENSP00000473990	GO Process	GO:0006629	Lipid metabolic process
ALDH3B1	9606.ENSP00000473990	GO Process	GO:0006643	Membrane lipid metabolic process
ALDH3B1	9606.ENSP00000473990	GO Process	GO:0006665	Sphingolipid metabolic process
ALDH3B1	9606.ENSP00000473990	GO Process	GO:0006807	Nitrogen compound metabolic process
ALDH3B1	9606.ENSP00000473990	GO Process	GO:0006810	Transport
ALDH3B1	9606.ENSP00000473990	GO Process	GO:0006887	Exocytosis
ALDH3B1	9606.ENSP00000473990	GO Process	GO:0006950	Response to stress
ALDH3B1	9606.ENSP00000473990	GO Process	GO:0006955	Immune response
ALDH3B1	9606.ENSP00000473990	GO Process	GO:0006979	Response to oxidative stress
ALDH3B1	9606.ENSP00000473990	GO Process	GO:0008152	Metabolic process
ALDH3B1	9606.ENSP00000473990	GO Process	GO:0008610	Lipid biosynthetic process
ALDH3B1	9606.ENSP00000473990	GO Process	GO:0009056	Catabolic process
ALDH3B1	9606.ENSP00000473990	GO Process	GO:0009058	Biosynthetic process
ALDH3B1	9606.ENSP00000473990	GO Process	GO:0009987	Cellular process
ALDH3B1	9606.ENSP00000473990	GO Process	GO:0016192	Vesicle-mediated transport
ALDH3B1	9606.ENSP00000473990	GO Process	GO:0030148	Sphingolipid biosynthetic process
ALDH3B1	9606.ENSP00000473990	GO Process	GO:0032940	Secretion by cell
ALDH3B1	9606.ENSP00000473990	GO Process	GO:0033554	Cellular response to stress
ALDH3B1	9606.ENSP00000473990	GO Process	GO:0034308	Primary alcohol metabolic process
ALDH3B1	9606.ENSP00000473990	GO Process	GO:0034310	Primary alcohol catabolic process
ALDH3B1	9606.ENSP00000473990	GO Process	GO:0034599	Cellular response to oxidative stress
ALDH3B1	9606.ENSP00000473990	GO Process	GO:0036230	Granulocyte activation
ALDH3B1	9606.ENSP00000473990	GO Process	GO:0042119	Neutrophil activation
ALDH3B1	9606.ENSP00000473990	GO Process	GO:0042221	Response to chemical
ALDH3B1	9606.ENSP00000473990	GO Process	GO:0043299	Leukocyte degranulation
ALDH3B1	9606.ENSP00000473990	GO Process	GO:0043312	Neutrophil degranulation
ALDH3B1	9606.ENSP00000473990	GO Process	GO:0044237	Cellular metabolic process
ALDH3B1	9606.ENSP00000473990	GO Process	GO:0044238	Primary metabolic process
ALDH3B1	9606.ENSP00000473990	GO Process	GO:0044248	Cellular catabolic process
ALDH3B1	9606.ENSP00000473990	GO Process	GO:0044249	Cellular biosynthetic process
ALDH3B1	9606.ENSP00000473990	GO Process	GO:0044255	Cellular lipid metabolic process
ALDH3B1	9606.ENSP00000473990	GO Process	GO:0044281	Small molecule metabolic process
ALDH3B1	9606.ENSP00000473990	GO Process	GO:0044282	Small molecule catabolic process
ALDH3B1	9606.ENSP00000473990	GO Process	GO:0045055	Regulated exocytosis
ALDH3B1	9606.ENSP00000473990	GO Process	GO:0045321	Leukocyte activation
ALDH3B1	9606.ENSP00000473990	GO Process	GO:0046164	Alcohol catabolic process
ALDH3B1	9606.ENSP00000473990	GO Process	GO:0046185	Aldehyde catabolic process
ALDH3B1	9606.ENSP00000473990	GO Process	GO:0046467	Membrane lipid biosynthetic process
ALDH3B1	9606.ENSP00000473990	GO Process	GO:0046903	Secretion
ALDH3B1	9606.ENSP00000473990	GO Process	GO:0050896	Response to stimulus
ALDH3B1	9606.ENSP00000473990	GO Process	GO:0051179	Localization
ALDH3B1	9606.ENSP00000473990	GO Process	GO:0051234	Establishment of localization
ALDH3B1	9606.ENSP00000473990	GO Process	GO:0051641	Cellular localization
ALDH3B1	9606.ENSP00000473990	GO Process	GO:0051649	Establishment of localization in cell
ALDH3B1	9606.ENSP00000473990	GO Process	GO:0051716	Cellular response to stimulus
ALDH3B1	9606.ENSP00000473990	GO Process	GO:0055114	Oxidation-reduction process
ALDH3B1	9606.ENSP00000473990	GO Process	GO:0062197	Cellular response to chemical stress
ALDH3B1	9606.ENSP00000473990	GO Process	GO:0070887	Cellular response to chemical stimulus
ALDH3B1	9606.ENSP00000473990	GO Process	GO:0071704	Organic substance metabolic process
ALDH3B1	9606.ENSP00000473990	GO Process	GO:0140352	Export from cell
ALDH3B1	9606.ENSP00000473990	GO Process	GO:1901564	Organonitrogen compound metabolic process
ALDH3B1	9606.ENSP00000473990	GO Process	GO:1901566	Organonitrogen compound biosynthetic process
ALDH3B1	9606.ENSP00000473990	GO Process	GO:1901575	Organic substance catabolic process
ALDH3B1	9606.ENSP00000473990	GO Process	GO:1901576	Organic substance biosynthetic process
ALDH3B1	9606.ENSP00000473990	GO Process	GO:1901615	Organic hydroxy compound metabolic process
ALDH3B1	9606.ENSP00000473990	GO Process	GO:1901616	Organic hydroxy compound catabolic process
ALDH3B1	9606.ENSP00000473990	GO Function	GO:0003824	Catalytic activity
ALDH3B1	9606.ENSP00000473990	GO Function	GO:0004028	3-chloroallyl aldehyde dehydrogenase activity
ALDH3B1	9606.ENSP00000473990	GO Function	GO:0004029	Aldehyde dehydrogenase (nad+) activity
ALDH3B1	9606.ENSP00000473990	GO Function	GO:0004030	Aldehyde dehydrogenase [nad(p)+] activity
ALDH3B1	9606.ENSP00000473990	GO Function	GO:0016491	Oxidoreductase activity
ALDH3B1	9606.ENSP00000473990	GO Function	GO:0016620	Oxidoreductase activity, acting on the aldehyde or oxo group of donors, nad or nadp as acceptor
ALDH3B1	9606.ENSP00000473990	GO Function	GO:0016903	Oxidoreductase activity, acting on the aldehyde or oxo group of donors
ALDH3B1	9606.ENSP00000473990	GO Function	GO:0018477	Benzaldehyde dehydrogenase (nadp+) activity
ALDH3B1	9606.ENSP00000473990	GO Function	GO:0018479	Benzaldehyde dehydrogenase (nad+) activity
ALDH3B1	9606.ENSP00000473990	GO Function	GO:0019115	Benzaldehyde dehydrogenase [nad(p)+] activity
ALDH3B1	9606.ENSP00000473990	GO Function	GO:0033721	Aldehyde dehydrogenase (nadp+) activity
ALDH3B1	9606.ENSP00000473990	GO Component	GO:0005576	Extracellular region
ALDH3B1	9606.ENSP00000473990	GO Component	GO:0005615	Extracellular space
ALDH3B1	9606.ENSP00000473990	GO Component	GO:0005622	Intracellular
ALDH3B1	9606.ENSP00000473990	GO Component	GO:0005737	Cytoplasm
ALDH3B1	9606.ENSP00000473990	GO Component	GO:0005829	Cytosol
ALDH3B1	9606.ENSP00000473990	GO Component	GO:0005886	Plasma membrane
ALDH3B1	9606.ENSP00000473990	GO Component	GO:0012505	Endomembrane system
ALDH3B1	9606.ENSP00000473990	GO Component	GO:0012506	Vesicle membrane
ALDH3B1	9606.ENSP00000473990	GO Component	GO:0016020	Membrane
ALDH3B1	9606.ENSP00000473990	GO Component	GO:0030141	Secretory granule
ALDH3B1	9606.ENSP00000473990	GO Component	GO:0030659	Cytoplasmic vesicle membrane
ALDH3B1	9606.ENSP00000473990	GO Component	GO:0030667	Secretory granule membrane
ALDH3B1	9606.ENSP00000473990	GO Component	GO:0031090	Organelle membrane
ALDH3B1	9606.ENSP00000473990	GO Component	GO:0031410	Cytoplasmic vesicle
ALDH3B1	9606.ENSP00000473990	GO Component	GO:0031982	Vesicle
ALDH3B1	9606.ENSP00000473990	GO Component	GO:0035579	Specific granule membrane
ALDH3B1	9606.ENSP00000473990	GO Component	GO:0042581	Specific granule
ALDH3B1	9606.ENSP00000473990	GO Component	GO:0043226	Organelle
ALDH3B1	9606.ENSP00000473990	GO Component	GO:0043227	Membrane-bounded organelle
ALDH3B1	9606.ENSP00000473990	GO Component	GO:0043229	Intracellular organelle
ALDH3B1	9606.ENSP00000473990	GO Component	GO:0043230	Extracellular organelle
ALDH3B1	9606.ENSP00000473990	GO Component	GO:0070062	Extracellular exosome
ALDH3B1	9606.ENSP00000473990	GO Component	GO:0071944	Cell periphery
ALDH3B1	9606.ENSP00000473990	GO Component	GO:0097708	Intracellular vesicle
ALDH3B1	9606.ENSP00000473990	GO Component	GO:0098588	Bounding membrane of organelle
ALDH3B1	9606.ENSP00000473990	GO Component	GO:0098805	Whole membrane
ALDH3B1	9606.ENSP00000473990	GO Component	GO:0099503	Secretory vesicle
ALDH3B1	9606.ENSP00000473990	GO Component	GO:0110165	Cellular anatomical entity
ALDH3B1	9606.ENSP00000473990	GO Component	GO:1903561	Extracellular vesicle
ALDH3B1	9606.ENSP00000473990	STRING clusters	CL:12695	Mixed, incl. retinol metabolism, and steroid hormone biosynthesis
ALDH3B1	9606.ENSP00000473990	STRING clusters	CL:12696	Mixed, incl. retinol metabolism, and steroid hormone biosynthesis
ALDH3B1	9606.ENSP00000473990	STRING clusters	CL:12697	Mixed, incl. retinol metabolism, and steroid hormone biosynthesis
ALDH3B1	9606.ENSP00000473990	STRING clusters	CL:12698	Mixed, incl. retinol metabolism, and steroid hormone biosynthesis
ALDH3B1	9606.ENSP00000473990	STRING clusters	CL:12908	Retinol metabolic process, and tyrosine metabolism
ALDH3B1	9606.ENSP00000473990	STRING clusters	CL:12960	Tyrosine metabolism, and Fluoroacetic acid toxicity
ALDH3B1	9606.ENSP00000473990	STRING clusters	CL:12961	Tyrosine metabolism
ALDH3B1	9606.ENSP00000473990	STRING clusters	CL:12963	Aldehyde dehydrogenase NAD(P)-dependent, and Transmembrane O-methyltransferase
ALDH3B1	9606.ENSP00000473990	Reactome	HSA-1430728	Metabolism
ALDH3B1	9606.ENSP00000473990	Reactome	HSA-1660661	Sphingolipid de novo biosynthesis
ALDH3B1	9606.ENSP00000473990	Reactome	HSA-168249	Innate Immune System
ALDH3B1	9606.ENSP00000473990	Reactome	HSA-168256	Immune System
ALDH3B1	9606.ENSP00000473990	Reactome	HSA-428157	Sphingolipid metabolism
ALDH3B1	9606.ENSP00000473990	Reactome	HSA-556833	Metabolism of lipids
ALDH3B1	9606.ENSP00000473990	Reactome	HSA-6798695	Neutrophil degranulation
ALDH3B1	9606.ENSP00000473990	COMPARTMENTS	GOCC:0005622	Intracellular
ALDH3B1	9606.ENSP00000473990	COMPARTMENTS	GOCC:0005737	Cytoplasm
ALDH3B1	9606.ENSP00000473990	COMPARTMENTS	GOCC:0012505	Endomembrane system
ALDH3B1	9606.ENSP00000473990	COMPARTMENTS	GOCC:0012506	Vesicle membrane
ALDH3B1	9606.ENSP00000473990	COMPARTMENTS	GOCC:0016020	Membrane
ALDH3B1	9606.ENSP00000473990	COMPARTMENTS	GOCC:0030141	Secretory granule
ALDH3B1	9606.ENSP00000473990	COMPARTMENTS	GOCC:0030659	Cytoplasmic vesicle membrane
ALDH3B1	9606.ENSP00000473990	COMPARTMENTS	GOCC:0030667	Secretory granule membrane
ALDH3B1	9606.ENSP00000473990	COMPARTMENTS	GOCC:0031090	Organelle membrane
ALDH3B1	9606.ENSP00000473990	COMPARTMENTS	GOCC:0031410	Cytoplasmic vesicle
ALDH3B1	9606.ENSP00000473990	COMPARTMENTS	GOCC:0031982	Vesicle
ALDH3B1	9606.ENSP00000473990	COMPARTMENTS	GOCC:0035579	Specific granule membrane
ALDH3B1	9606.ENSP00000473990	COMPARTMENTS	GOCC:0042581	Specific granule
ALDH3B1	9606.ENSP00000473990	COMPARTMENTS	GOCC:0043226	Organelle
ALDH3B1	9606.ENSP00000473990	COMPARTMENTS	GOCC:0043227	Membrane-bounded organelle
ALDH3B1	9606.ENSP00000473990	COMPARTMENTS	GOCC:0043229	Intracellular organelle
ALDH3B1	9606.ENSP00000473990	COMPARTMENTS	GOCC:0097708	Intracellular vesicle
ALDH3B1	9606.ENSP00000473990	COMPARTMENTS	GOCC:0098588	Bounding membrane of organelle
ALDH3B1	9606.ENSP00000473990	COMPARTMENTS	GOCC:0098805	Whole membrane
ALDH3B1	9606.ENSP00000473990	COMPARTMENTS	GOCC:0099503	Secretory vesicle
ALDH3B1	9606.ENSP00000473990	COMPARTMENTS	GOCC:0110165	Cellular anatomical entity
ALDH3B1	9606.ENSP00000473990	Monarch HPO	EFO:0004298	Cardiovascular measurement
ALDH3B1	9606.ENSP00000473990	Monarch HPO	EFO:0004742	Renal system measurement
ALDH3B1	9606.ENSP00000473990	Monarch HPO	EFO:0004761	Uric acid measurement
ALDH3B1	9606.ENSP00000473990	UniProt Keywords	KW-0007	Acetylation
ALDH3B1	9606.ENSP00000473990	UniProt Keywords	KW-0025	Alternative splicing
ALDH3B1	9606.ENSP00000473990	UniProt Keywords	KW-0449	Lipoprotein
ALDH3B1	9606.ENSP00000473990	UniProt Keywords	KW-0472	Membrane
ALDH3B1	9606.ENSP00000473990	UniProt Keywords	KW-0488	Methylation
ALDH3B1	9606.ENSP00000473990	UniProt Keywords	KW-0520	NAD
ALDH3B1	9606.ENSP00000473990	UniProt Keywords	KW-0560	Oxidoreductase
ALDH3B1	9606.ENSP00000473990	UniProt Keywords	KW-0564	Palmitate
ALDH3B1	9606.ENSP00000473990	UniProt Keywords	KW-0636	Prenylation
ALDH3B1	9606.ENSP00000473990	UniProt Keywords	KW-1003	Cell membrane
ALDH3B1	9606.ENSP00000473990	Pfam	PF00171	Aldehyde dehydrogenase family
ALDH3B1	9606.ENSP00000473990	InterPro	IPR012394	Aldehyde dehydrogenase NAD(P)-dependent
ALDH3B1	9606.ENSP00000473990	InterPro	IPR015590	Aldehyde dehydrogenase domain
ALDH3B1	9606.ENSP00000473990	InterPro	IPR016160	Aldehyde dehydrogenase, cysteine active site
ALDH3B1	9606.ENSP00000473990	InterPro	IPR016161	Aldehyde/histidinol dehydrogenase
ALDH3B1	9606.ENSP00000473990	InterPro	IPR016162	Aldehyde dehydrogenase, N-terminal
ALDH3B1	9606.ENSP00000473990	InterPro	IPR016163	Aldehyde dehydrogenase, C-terminal
ALDH3B1	9606.ENSP00000473990	InterPro	IPR029510	Aldehyde dehydrogenase, glutamic acid active site
ALDOA	9606.ENSP00000378669	GO Process	GO:0000003	Reproduction
ALDOA	9606.ENSP00000378669	GO Process	GO:0001775	Cell activation
ALDOA	9606.ENSP00000378669	GO Process	GO:0002252	Immune effector process
ALDOA	9606.ENSP00000378669	GO Process	GO:0002263	Cell activation involved in immune response
ALDOA	9606.ENSP00000378669	GO Process	GO:0002274	Myeloid leukocyte activation
ALDOA	9606.ENSP00000378669	GO Process	GO:0002275	Myeloid cell activation involved in immune response
ALDOA	9606.ENSP00000378669	GO Process	GO:0002283	Neutrophil activation involved in immune response
ALDOA	9606.ENSP00000378669	GO Process	GO:0002366	Leukocyte activation involved in immune response
ALDOA	9606.ENSP00000378669	GO Process	GO:0002376	Immune system process
ALDOA	9606.ENSP00000378669	GO Process	GO:0002443	Leukocyte mediated immunity
ALDOA	9606.ENSP00000378669	GO Process	GO:0002444	Myeloid leukocyte mediated immunity
ALDOA	9606.ENSP00000378669	GO Process	GO:0002446	Neutrophil mediated immunity
ALDOA	9606.ENSP00000378669	GO Process	GO:0002576	Platelet degranulation
ALDOA	9606.ENSP00000378669	GO Process	GO:0003008	System process
ALDOA	9606.ENSP00000378669	GO Process	GO:0003012	Muscle system process
ALDOA	9606.ENSP00000378669	GO Process	GO:0005975	Carbohydrate metabolic process
ALDOA	9606.ENSP00000378669	GO Process	GO:0005996	Monosaccharide metabolic process
ALDOA	9606.ENSP00000378669	GO Process	GO:0006000	Fructose metabolic process
ALDOA	9606.ENSP00000378669	GO Process	GO:0006006	Glucose metabolic process
ALDOA	9606.ENSP00000378669	GO Process	GO:0006007	Glucose catabolic process
ALDOA	9606.ENSP00000378669	GO Process	GO:0006082	Organic acid metabolic process
ALDOA	9606.ENSP00000378669	GO Process	GO:0006090	Pyruvate metabolic process
ALDOA	9606.ENSP00000378669	GO Process	GO:0006091	Generation of precursor metabolites and energy
ALDOA	9606.ENSP00000378669	GO Process	GO:0006094	Gluconeogenesis
ALDOA	9606.ENSP00000378669	GO Process	GO:0006096	Glycolytic process
ALDOA	9606.ENSP00000378669	GO Process	GO:0006139	Nucleobase-containing compound metabolic process
ALDOA	9606.ENSP00000378669	GO Process	GO:0006163	Purine nucleotide metabolic process
ALDOA	9606.ENSP00000378669	GO Process	GO:0006164	Purine nucleotide biosynthetic process
ALDOA	9606.ENSP00000378669	GO Process	GO:0006165	Nucleoside diphosphate phosphorylation
ALDOA	9606.ENSP00000378669	GO Process	GO:0006725	Cellular aromatic compound metabolic process
ALDOA	9606.ENSP00000378669	GO Process	GO:0006734	NADH metabolic process
ALDOA	9606.ENSP00000378669	GO Process	GO:0006735	NADH regeneration
ALDOA	9606.ENSP00000378669	GO Process	GO:0006753	Nucleoside phosphate metabolic process
ALDOA	9606.ENSP00000378669	GO Process	GO:0006754	ATP biosynthetic process
ALDOA	9606.ENSP00000378669	GO Process	GO:0006757	ATP generation from ADP
ALDOA	9606.ENSP00000378669	GO Process	GO:0006793	Phosphorus metabolic process
ALDOA	9606.ENSP00000378669	GO Process	GO:0006796	Phosphate-containing compound metabolic process
ALDOA	9606.ENSP00000378669	GO Process	GO:0006807	Nitrogen compound metabolic process
ALDOA	9606.ENSP00000378669	GO Process	GO:0006810	Transport
ALDOA	9606.ENSP00000378669	GO Process	GO:0006887	Exocytosis
ALDOA	9606.ENSP00000378669	GO Process	GO:0006936	Muscle contraction
ALDOA	9606.ENSP00000378669	GO Process	GO:0006941	Striated muscle contraction
ALDOA	9606.ENSP00000378669	GO Process	GO:0006955	Immune response
ALDOA	9606.ENSP00000378669	GO Process	GO:0006996	Organelle organization
ALDOA	9606.ENSP00000378669	GO Process	GO:0007010	Cytoskeleton organization
ALDOA	9606.ENSP00000378669	GO Process	GO:0007015	Actin filament organization
ALDOA	9606.ENSP00000378669	GO Process	GO:0007338	Single fertilization
ALDOA	9606.ENSP00000378669	GO Process	GO:0007339	Binding of sperm to zona pellucida
ALDOA	9606.ENSP00000378669	GO Process	GO:0008037	Cell recognition
ALDOA	9606.ENSP00000378669	GO Process	GO:0008152	Metabolic process
ALDOA	9606.ENSP00000378669	GO Process	GO:0008360	Regulation of cell shape
ALDOA	9606.ENSP00000378669	GO Process	GO:0009056	Catabolic process
ALDOA	9606.ENSP00000378669	GO Process	GO:0009058	Biosynthetic process
ALDOA	9606.ENSP00000378669	GO Process	GO:0009117	Nucleotide metabolic process
ALDOA	9606.ENSP00000378669	GO Process	GO:0009132	Nucleoside diphosphate metabolic process
ALDOA	9606.ENSP00000378669	GO Process	GO:0009135	Purine nucleoside diphosphate metabolic process
ALDOA	9606.ENSP00000378669	GO Process	GO:0009141	Nucleoside triphosphate metabolic process
ALDOA	9606.ENSP00000378669	GO Process	GO:0009142	Nucleoside triphosphate biosynthetic process
ALDOA	9606.ENSP00000378669	GO Process	GO:0009144	Purine nucleoside triphosphate metabolic process
ALDOA	9606.ENSP00000378669	GO Process	GO:0009145	Purine nucleoside triphosphate biosynthetic process
ALDOA	9606.ENSP00000378669	GO Process	GO:0009150	Purine ribonucleotide metabolic process
ALDOA	9606.ENSP00000378669	GO Process	GO:0009152	Purine ribonucleotide biosynthetic process
ALDOA	9606.ENSP00000378669	GO Process	GO:0009165	Nucleotide biosynthetic process
ALDOA	9606.ENSP00000378669	GO Process	GO:0009179	Purine ribonucleoside diphosphate metabolic process
ALDOA	9606.ENSP00000378669	GO Process	GO:0009185	Ribonucleoside diphosphate metabolic process
ALDOA	9606.ENSP00000378669	GO Process	GO:0009199	Ribonucleoside triphosphate metabolic process
ALDOA	9606.ENSP00000378669	GO Process	GO:0009201	Ribonucleoside triphosphate biosynthetic process
ALDOA	9606.ENSP00000378669	GO Process	GO:0009205	Purine ribonucleoside triphosphate metabolic process
ALDOA	9606.ENSP00000378669	GO Process	GO:0009206	Purine ribonucleoside triphosphate biosynthetic process
ALDOA	9606.ENSP00000378669	GO Process	GO:0009259	Ribonucleotide metabolic process
ALDOA	9606.ENSP00000378669	GO Process	GO:0009260	Ribonucleotide biosynthetic process
ALDOA	9606.ENSP00000378669	GO Process	GO:0009566	Fertilization
ALDOA	9606.ENSP00000378669	GO Process	GO:0009987	Cellular process
ALDOA	9606.ENSP00000378669	GO Process	GO:0009988	Cell-cell recognition
ALDOA	9606.ENSP00000378669	GO Process	GO:0016043	Cellular component organization
ALDOA	9606.ENSP00000378669	GO Process	GO:0016051	Carbohydrate biosynthetic process
ALDOA	9606.ENSP00000378669	GO Process	GO:0016052	Carbohydrate catabolic process
ALDOA	9606.ENSP00000378669	GO Process	GO:0016192	Vesicle-mediated transport
ALDOA	9606.ENSP00000378669	GO Process	GO:0016310	Phosphorylation
ALDOA	9606.ENSP00000378669	GO Process	GO:0018130	Heterocycle biosynthetic process
ALDOA	9606.ENSP00000378669	GO Process	GO:0019318	Hexose metabolic process
ALDOA	9606.ENSP00000378669	GO Process	GO:0019319	Hexose biosynthetic process
ALDOA	9606.ENSP00000378669	GO Process	GO:0019320	Hexose catabolic process
ALDOA	9606.ENSP00000378669	GO Process	GO:0019438	Aromatic compound biosynthetic process
ALDOA	9606.ENSP00000378669	GO Process	GO:0019637	Organophosphate metabolic process
ALDOA	9606.ENSP00000378669	GO Process	GO:0019674	NAD metabolic process
ALDOA	9606.ENSP00000378669	GO Process	GO:0019693	Ribose phosphate metabolic process
ALDOA	9606.ENSP00000378669	GO Process	GO:0019725	Cellular homeostasis
ALDOA	9606.ENSP00000378669	GO Process	GO:0019752	Carboxylic acid metabolic process
ALDOA	9606.ENSP00000378669	GO Process	GO:0019953	Sexual reproduction
ALDOA	9606.ENSP00000378669	GO Process	GO:0022414	Reproductive process
ALDOA	9606.ENSP00000378669	GO Process	GO:0022603	Regulation of anatomical structure morphogenesis
ALDOA	9606.ENSP00000378669	GO Process	GO:0022604	Regulation of cell morphogenesis
ALDOA	9606.ENSP00000378669	GO Process	GO:0022607	Cellular component assembly
ALDOA	9606.ENSP00000378669	GO Process	GO:0030029	Actin filament-based process
ALDOA	9606.ENSP00000378669	GO Process	GO:0030036	Actin cytoskeleton organization
ALDOA	9606.ENSP00000378669	GO Process	GO:0030388	Fructose 1,6-bisphosphate metabolic process
ALDOA	9606.ENSP00000378669	GO Process	GO:0032501	Multicellular organismal process
ALDOA	9606.ENSP00000378669	GO Process	GO:0032787	Monocarboxylic acid metabolic process
ALDOA	9606.ENSP00000378669	GO Process	GO:0032940	Secretion by cell
ALDOA	9606.ENSP00000378669	GO Process	GO:0034641	Cellular nitrogen compound metabolic process
ALDOA	9606.ENSP00000378669	GO Process	GO:0034654	Nucleobase-containing compound biosynthetic process
ALDOA	9606.ENSP00000378669	GO Process	GO:0035036	Sperm-egg recognition
ALDOA	9606.ENSP00000378669	GO Process	GO:0036230	Granulocyte activation
ALDOA	9606.ENSP00000378669	GO Process	GO:0042119	Neutrophil activation
ALDOA	9606.ENSP00000378669	GO Process	GO:0042592	Homeostatic process
ALDOA	9606.ENSP00000378669	GO Process	GO:0043299	Leukocyte degranulation
ALDOA	9606.ENSP00000378669	GO Process	GO:0043312	Neutrophil degranulation
ALDOA	9606.ENSP00000378669	GO Process	GO:0043436	Oxoacid metabolic process
ALDOA	9606.ENSP00000378669	GO Process	GO:0043933	Protein-containing complex subunit organization
ALDOA	9606.ENSP00000378669	GO Process	GO:0044085	Cellular component biogenesis
ALDOA	9606.ENSP00000378669	GO Process	GO:0044237	Cellular metabolic process
ALDOA	9606.ENSP00000378669	GO Process	GO:0044238	Primary metabolic process
ALDOA	9606.ENSP00000378669	GO Process	GO:0044249	Cellular biosynthetic process
ALDOA	9606.ENSP00000378669	GO Process	GO:0044271	Cellular nitrogen compound biosynthetic process
ALDOA	9606.ENSP00000378669	GO Process	GO:0044281	Small molecule metabolic process
ALDOA	9606.ENSP00000378669	GO Process	GO:0044282	Small molecule catabolic process
ALDOA	9606.ENSP00000378669	GO Process	GO:0044283	Small molecule biosynthetic process
ALDOA	9606.ENSP00000378669	GO Process	GO:0044703	Multi-organism reproductive process
ALDOA	9606.ENSP00000378669	GO Process	GO:0045055	Regulated exocytosis
ALDOA	9606.ENSP00000378669	GO Process	GO:0045321	Leukocyte activation
ALDOA	9606.ENSP00000378669	GO Process	GO:0046031	ADP metabolic process
ALDOA	9606.ENSP00000378669	GO Process	GO:0046034	ATP metabolic process
ALDOA	9606.ENSP00000378669	GO Process	GO:0046364	Monosaccharide biosynthetic process
ALDOA	9606.ENSP00000378669	GO Process	GO:0046365	Monosaccharide catabolic process
ALDOA	9606.ENSP00000378669	GO Process	GO:0046390	Ribose phosphate biosynthetic process
ALDOA	9606.ENSP00000378669	GO Process	GO:0046483	Heterocycle metabolic process
ALDOA	9606.ENSP00000378669	GO Process	GO:0046716	Muscle cell cellular homeostasis
ALDOA	9606.ENSP00000378669	GO Process	GO:0046903	Secretion
ALDOA	9606.ENSP00000378669	GO Process	GO:0046939	Nucleotide phosphorylation
ALDOA	9606.ENSP00000378669	GO Process	GO:0050789	Regulation of biological process
ALDOA	9606.ENSP00000378669	GO Process	GO:0050793	Regulation of developmental process
ALDOA	9606.ENSP00000378669	GO Process	GO:0050896	Response to stimulus
ALDOA	9606.ENSP00000378669	GO Process	GO:0051179	Localization
ALDOA	9606.ENSP00000378669	GO Process	GO:0051234	Establishment of localization
ALDOA	9606.ENSP00000378669	GO Process	GO:0051259	Protein complex oligomerization
ALDOA	9606.ENSP00000378669	GO Process	GO:0051260	Protein homooligomerization
ALDOA	9606.ENSP00000378669	GO Process	GO:0051262	Protein tetramerization
ALDOA	9606.ENSP00000378669	GO Process	GO:0051289	Protein homotetramerization
ALDOA	9606.ENSP00000378669	GO Process	GO:0051641	Cellular localization
ALDOA	9606.ENSP00000378669	GO Process	GO:0051649	Establishment of localization in cell
ALDOA	9606.ENSP00000378669	GO Process	GO:0051704	Multi-organism process
ALDOA	9606.ENSP00000378669	GO Process	GO:0055086	Nucleobase-containing small molecule metabolic process
ALDOA	9606.ENSP00000378669	GO Process	GO:0055114	Oxidation-reduction process
ALDOA	9606.ENSP00000378669	GO Process	GO:0060249	Anatomical structure homeostasis
ALDOA	9606.ENSP00000378669	GO Process	GO:0061615	Glycolytic process through fructose-6-phosphate
ALDOA	9606.ENSP00000378669	GO Process	GO:0061620	Glycolytic process through glucose-6-phosphate
ALDOA	9606.ENSP00000378669	GO Process	GO:0061621	Canonical glycolysis
ALDOA	9606.ENSP00000378669	GO Process	GO:0061718	Glucose catabolic process to pyruvate
ALDOA	9606.ENSP00000378669	GO Process	GO:0065003	Protein-containing complex assembly
ALDOA	9606.ENSP00000378669	GO Process	GO:0065007	Biological regulation
ALDOA	9606.ENSP00000378669	GO Process	GO:0065008	Regulation of biological quality
ALDOA	9606.ENSP00000378669	GO Process	GO:0071704	Organic substance metabolic process
ALDOA	9606.ENSP00000378669	GO Process	GO:0071840	Cellular component organization or biogenesis
ALDOA	9606.ENSP00000378669	GO Process	GO:0072521	Purine-containing compound metabolic process
ALDOA	9606.ENSP00000378669	GO Process	GO:0072522	Purine-containing compound biosynthetic process
ALDOA	9606.ENSP00000378669	GO Process	GO:0090407	Organophosphate biosynthetic process
ALDOA	9606.ENSP00000378669	GO Process	GO:0097435	Supramolecular fiber organization
ALDOA	9606.ENSP00000378669	GO Process	GO:0140352	Export from cell
ALDOA	9606.ENSP00000378669	GO Process	GO:1901135	Carbohydrate derivative metabolic process
ALDOA	9606.ENSP00000378669	GO Process	GO:1901137	Carbohydrate derivative biosynthetic process
ALDOA	9606.ENSP00000378669	GO Process	GO:1901293	Nucleoside phosphate biosynthetic process
ALDOA	9606.ENSP00000378669	GO Process	GO:1901360	Organic cyclic compound metabolic process
ALDOA	9606.ENSP00000378669	GO Process	GO:1901362	Organic cyclic compound biosynthetic process
ALDOA	9606.ENSP00000378669	GO Process	GO:1901564	Organonitrogen compound metabolic process
ALDOA	9606.ENSP00000378669	GO Process	GO:1901566	Organonitrogen compound biosynthetic process
ALDOA	9606.ENSP00000378669	GO Process	GO:1901575	Organic substance catabolic process
ALDOA	9606.ENSP00000378669	GO Process	GO:1901576	Organic substance biosynthetic process
ALDOA	9606.ENSP00000378669	GO Function	GO:0003676	Nucleic acid binding
ALDOA	9606.ENSP00000378669	GO Function	GO:0003723	RNA binding
ALDOA	9606.ENSP00000378669	GO Function	GO:0003779	Actin binding
ALDOA	9606.ENSP00000378669	GO Function	GO:0003824	Catalytic activity
ALDOA	9606.ENSP00000378669	GO Function	GO:0004332	Fructose-bisphosphate aldolase activity
ALDOA	9606.ENSP00000378669	GO Function	GO:0005488	Binding
ALDOA	9606.ENSP00000378669	GO Function	GO:0005515	Protein binding
ALDOA	9606.ENSP00000378669	GO Function	GO:0008092	Cytoskeletal protein binding
ALDOA	9606.ENSP00000378669	GO Function	GO:0015631	Tubulin binding
ALDOA	9606.ENSP00000378669	GO Function	GO:0016829	Lyase activity
ALDOA	9606.ENSP00000378669	GO Function	GO:0016830	Carbon-carbon lyase activity
ALDOA	9606.ENSP00000378669	GO Function	GO:0016832	Aldehyde-lyase activity
ALDOA	9606.ENSP00000378669	GO Function	GO:0030246	Carbohydrate binding
ALDOA	9606.ENSP00000378669	GO Function	GO:0036094	Small molecule binding
ALDOA	9606.ENSP00000378669	GO Function	GO:0042802	Identical protein binding
ALDOA	9606.ENSP00000378669	GO Function	GO:0045296	Cadherin binding
ALDOA	9606.ENSP00000378669	GO Function	GO:0048029	Monosaccharide binding
ALDOA	9606.ENSP00000378669	GO Function	GO:0050839	Cell adhesion molecule binding
ALDOA	9606.ENSP00000378669	GO Function	GO:0070061	Fructose binding
ALDOA	9606.ENSP00000378669	GO Function	GO:0097159	Organic cyclic compound binding
ALDOA	9606.ENSP00000378669	GO Function	GO:1901363	Heterocyclic compound binding
ALDOA	9606.ENSP00000378669	GO Component	GO:0005576	Extracellular region
ALDOA	9606.ENSP00000378669	GO Component	GO:0005615	Extracellular space
ALDOA	9606.ENSP00000378669	GO Component	GO:0005622	Intracellular
ALDOA	9606.ENSP00000378669	GO Component	GO:0005634	Nucleus
ALDOA	9606.ENSP00000378669	GO Component	GO:0005737	Cytoplasm
ALDOA	9606.ENSP00000378669	GO Component	GO:0005829	Cytosol
ALDOA	9606.ENSP00000378669	GO Component	GO:0005856	Cytoskeleton
ALDOA	9606.ENSP00000378669	GO Component	GO:0012505	Endomembrane system
ALDOA	9606.ENSP00000378669	GO Component	GO:0015629	Actin cytoskeleton
ALDOA	9606.ENSP00000378669	GO Component	GO:0016020	Membrane
ALDOA	9606.ENSP00000378669	GO Component	GO:0030016	Myofibril
ALDOA	9606.ENSP00000378669	GO Component	GO:0030017	Sarcomere
ALDOA	9606.ENSP00000378669	GO Component	GO:0030141	Secretory granule
ALDOA	9606.ENSP00000378669	GO Component	GO:0031091	Platelet alpha granule
ALDOA	9606.ENSP00000378669	GO Component	GO:0031093	Platelet alpha granule lumen
ALDOA	9606.ENSP00000378669	GO Component	GO:0031410	Cytoplasmic vesicle
ALDOA	9606.ENSP00000378669	GO Component	GO:0031430	M band
ALDOA	9606.ENSP00000378669	GO Component	GO:0031672	A band
ALDOA	9606.ENSP00000378669	GO Component	GO:0031674	I band
ALDOA	9606.ENSP00000378669	GO Component	GO:0031974	Membrane-enclosed lumen
ALDOA	9606.ENSP00000378669	GO Component	GO:0031982	Vesicle
ALDOA	9606.ENSP00000378669	GO Component	GO:0031983	Vesicle lumen
ALDOA	9606.ENSP00000378669	GO Component	GO:0034774	Secretory granule lumen
ALDOA	9606.ENSP00000378669	GO Component	GO:0043226	Organelle
ALDOA	9606.ENSP00000378669	GO Component	GO:0043227	Membrane-bounded organelle
ALDOA	9606.ENSP00000378669	GO Component	GO:0043228	Non-membrane-bounded organelle
ALDOA	9606.ENSP00000378669	GO Component	GO:0043229	Intracellular organelle
ALDOA	9606.ENSP00000378669	GO Component	GO:0043230	Extracellular organelle
ALDOA	9606.ENSP00000378669	GO Component	GO:0043231	Intracellular membrane-bounded organelle
ALDOA	9606.ENSP00000378669	GO Component	GO:0043232	Intracellular non-membrane-bounded organelle
ALDOA	9606.ENSP00000378669	GO Component	GO:0043233	Organelle lumen
ALDOA	9606.ENSP00000378669	GO Component	GO:0043292	Contractile fiber
ALDOA	9606.ENSP00000378669	GO Component	GO:0060205	Cytoplasmic vesicle lumen
ALDOA	9606.ENSP00000378669	GO Component	GO:0061827	Sperm head
ALDOA	9606.ENSP00000378669	GO Component	GO:0070013	Intracellular organelle lumen
ALDOA	9606.ENSP00000378669	GO Component	GO:0070062	Extracellular exosome
ALDOA	9606.ENSP00000378669	GO Component	GO:0070820	Tertiary granule
ALDOA	9606.ENSP00000378669	GO Component	GO:0097708	Intracellular vesicle
ALDOA	9606.ENSP00000378669	GO Component	GO:0099080	Supramolecular complex
ALDOA	9606.ENSP00000378669	GO Component	GO:0099081	Supramolecular polymer
ALDOA	9606.ENSP00000378669	GO Component	GO:0099503	Secretory vesicle
ALDOA	9606.ENSP00000378669	GO Component	GO:0099512	Supramolecular fiber
ALDOA	9606.ENSP00000378669	GO Component	GO:0101002	ficolin-1-rich granule
ALDOA	9606.ENSP00000378669	GO Component	GO:0110165	Cellular anatomical entity
ALDOA	9606.ENSP00000378669	GO Component	GO:1903561	Extracellular vesicle
ALDOA	9606.ENSP00000378669	GO Component	GO:1904724	Tertiary granule lumen
ALDOA	9606.ENSP00000378669	GO Component	GO:1904813	ficolin-1-rich granule lumen
ALDOA	9606.ENSP00000378669	STRING clusters	CL:11547	Mixed, incl. carbon metabolism, and starch and sucrose metabolism
ALDOA	9606.ENSP00000378669	STRING clusters	CL:11548	Carbon metabolism, and Starch and sucrose metabolism
ALDOA	9606.ENSP00000378669	STRING clusters	CL:11549	Carbon metabolism, and Pyruvate metabolism
ALDOA	9606.ENSP00000378669	STRING clusters	CL:11550	Pentose phosphate pathway, and glycolytic process
ALDOA	9606.ENSP00000378669	STRING clusters	CL:11551	Pentose phosphate pathway, and Glycolysis
ALDOA	9606.ENSP00000378669	STRING clusters	CL:11552	Pentose phosphate pathway, and Glycolysis
ALDOA	9606.ENSP00000378669	STRING clusters	CL:11554	Glycolysis, and Fructose-1,6-bisphosphatase
ALDOA	9606.ENSP00000378669	STRING clusters	CL:11555	Fructose 6-phosphate metabolic process, and fructose-bisphosphate aldolase class-i
ALDOA	9606.ENSP00000378669	STRING clusters	CL:11557	Fructose 1,6-bisphosphate metabolic process, and xylulose biosynthetic process
ALDOA	9606.ENSP00000378669	STRING clusters	CL:11560	Phosphofructokinase, and Phosphoglucose isomerase, C-terminal
ALDOA	9606.ENSP00000378669	Reactome	HSA-109582	Hemostasis
ALDOA	9606.ENSP00000378669	Reactome	HSA-114608	Platelet degranulation
ALDOA	9606.ENSP00000378669	Reactome	HSA-1430728	Metabolism
ALDOA	9606.ENSP00000378669	Reactome	HSA-168249	Innate Immune System
ALDOA	9606.ENSP00000378669	Reactome	HSA-168256	Immune System
ALDOA	9606.ENSP00000378669	Reactome	HSA-6798695	Neutrophil degranulation
ALDOA	9606.ENSP00000378669	Reactome	HSA-70171	Glycolysis
ALDOA	9606.ENSP00000378669	Reactome	HSA-70263	Gluconeogenesis
ALDOA	9606.ENSP00000378669	Reactome	HSA-70326	Glucose metabolism
ALDOA	9606.ENSP00000378669	Reactome	HSA-71387	Metabolism of carbohydrates
ALDOA	9606.ENSP00000378669	Reactome	HSA-76002	Platelet activation, signaling and aggregation
ALDOA	9606.ENSP00000378669	Reactome	HSA-76005	Response to elevated platelet cytosolic Ca2+
ALDOA	9606.ENSP00000378669	WikiPathways	WP1946	Cori cycle
ALDOA	9606.ENSP00000378669	WikiPathways	WP3888	VEGFA-VEGFR2 signaling pathway
ALDOA	9606.ENSP00000378669	WikiPathways	WP4018	Clear cell renal cell carcinoma pathways
ALDOA	9606.ENSP00000378669	WikiPathways	WP4629	Aerobic glycolysis
ALDOA	9606.ENSP00000378669	WikiPathways	WP4949	16p11.2 proximal deletion syndrome
ALDOA	9606.ENSP00000378669	WikiPathways	WP534	Glycolysis and gluconeogenesis
ALDOA	9606.ENSP00000378669	WikiPathways	WP706	Sudden infant death syndrome (SIDS) susceptibility pathways
ALDOA	9606.ENSP00000378669	DISEASES	DOID:0014667	Disease of metabolism
ALDOA	9606.ENSP00000378669	DISEASES	DOID:0050728	Glycogen metabolism disorder
ALDOA	9606.ENSP00000378669	DISEASES	DOID:2355	Anemia
ALDOA	9606.ENSP00000378669	DISEASES	DOID:2747	Glycogen storage disease
ALDOA	9606.ENSP00000378669	DISEASES	DOID:2978	Carbohydrate metabolic disorder
ALDOA	9606.ENSP00000378669	DISEASES	DOID:4	Disease
ALDOA	9606.ENSP00000378669	DISEASES	DOID:583	Hemolytic anemia
ALDOA	9606.ENSP00000378669	DISEASES	DOID:589	Congenital hemolytic anemia
ALDOA	9606.ENSP00000378669	DISEASES	DOID:655	Inherited metabolic disorder
ALDOA	9606.ENSP00000378669	DISEASES	DOID:7	Disease of anatomical entity
ALDOA	9606.ENSP00000378669	DISEASES	DOID:720	Normocytic anemia
ALDOA	9606.ENSP00000378669	DISEASES	DOID:74	Hematopoietic system disease
ALDOA	9606.ENSP00000378669	TISSUES	BTO:0000000	Tissues, cell types and enzyme sources
ALDOA	9606.ENSP00000378669	TISSUES	BTO:0000020	Abdomen
ALDOA	9606.ENSP00000378669	TISSUES	BTO:0000042	Animal
ALDOA	9606.ENSP00000378669	TISSUES	BTO:0000058	Alimentary canal
ALDOA	9606.ENSP00000378669	TISSUES	BTO:0000080	Male reproductive gland
ALDOA	9606.ENSP00000378669	TISSUES	BTO:0000081	Reproductive system
ALDOA	9606.ENSP00000378669	TISSUES	BTO:0000082	Male reproductive system
ALDOA	9606.ENSP00000378669	TISSUES	BTO:0000083	Female reproductive system
ALDOA	9606.ENSP00000378669	TISSUES	BTO:0000088	Cardiovascular system
ALDOA	9606.ENSP00000378669	TISSUES	BTO:0000089	Blood
ALDOA	9606.ENSP00000378669	TISSUES	BTO:0000131	Blood plasma
ALDOA	9606.ENSP00000378669	TISSUES	BTO:0000132	Blood platelet
ALDOA	9606.ENSP00000378669	TISSUES	BTO:0000142	Brain
ALDOA	9606.ENSP00000378669	TISSUES	BTO:0000174	Embryonic structure
ALDOA	9606.ENSP00000378669	TISSUES	BTO:0000202	Sense organ
ALDOA	9606.ENSP00000378669	TISSUES	BTO:0000203	Respiratory system
ALDOA	9606.ENSP00000378669	TISSUES	BTO:0000227	Central nervous system
ALDOA	9606.ENSP00000378669	TISSUES	BTO:0000254	Female reproductive gland
ALDOA	9606.ENSP00000378669	TISSUES	BTO:0000255	Brain cell line
ALDOA	9606.ENSP00000378669	TISSUES	BTO:0000282	Head
ALDOA	9606.ENSP00000378669	TISSUES	BTO:0000284	Organism form
ALDOA	9606.ENSP00000378669	TISSUES	BTO:0000345	Digestive gland
ALDOA	9606.ENSP00000378669	TISSUES	BTO:0000420	Neck
ALDOA	9606.ENSP00000378669	TISSUES	BTO:0000421	Connective tissue
ALDOA	9606.ENSP00000378669	TISSUES	BTO:0000431	Excretory gland
ALDOA	9606.ENSP00000378669	TISSUES	BTO:0000439	Eye
ALDOA	9606.ENSP00000378669	TISSUES	BTO:0000449	Fetus
ALDOA	9606.ENSP00000378669	TISSUES	BTO:0000452	Fibroblast
ALDOA	9606.ENSP00000378669	TISSUES	BTO:0000511	Gastrointestinal tract
ALDOA	9606.ENSP00000378669	TISSUES	BTO:0000522	Gland
ALDOA	9606.ENSP00000378669	TISSUES	BTO:0000534	Gonad
ALDOA	9606.ENSP00000378669	TISSUES	BTO:0000562	Heart
ALDOA	9606.ENSP00000378669	TISSUES	BTO:0000570	Hematopoietic system
ALDOA	9606.ENSP00000378669	TISSUES	BTO:0000574	Hematopoietic cell
ALDOA	9606.ENSP00000378669	TISSUES	BTO:0000586	Colonic cancer cell
ALDOA	9606.ENSP00000378669	TISSUES	BTO:0000634	Integument
ALDOA	9606.ENSP00000378669	TISSUES	BTO:0000648	Intestine
ALDOA	9606.ENSP00000378669	TISSUES	BTO:0000671	Kidney
ALDOA	9606.ENSP00000378669	TISSUES	BTO:0000751	Leukocyte
ALDOA	9606.ENSP00000378669	TISSUES	BTO:0000753	Lymphoid tissue
ALDOA	9606.ENSP00000378669	TISSUES	BTO:0000759	Liver
ALDOA	9606.ENSP00000378669	TISSUES	BTO:0000763	Lung
ALDOA	9606.ENSP00000378669	TISSUES	BTO:0000775	Lymphocyte
ALDOA	9606.ENSP00000378669	TISSUES	BTO:0000828	Throat
ALDOA	9606.ENSP00000378669	TISSUES	BTO:0000862	Heart ventricle
ALDOA	9606.ENSP00000378669	TISSUES	BTO:0000887	Muscle
ALDOA	9606.ENSP00000378669	TISSUES	BTO:0000903	Atrium
ALDOA	9606.ENSP00000378669	TISSUES	BTO:0000975	Ovary
ALDOA	9606.ENSP00000378669	TISSUES	BTO:0000988	Pancreas
ALDOA	9606.ENSP00000378669	TISSUES	BTO:0001049	Pharynx
ALDOA	9606.ENSP00000378669	TISSUES	BTO:0001078	Placenta
ALDOA	9606.ENSP00000378669	TISSUES	BTO:0001090	Mouth
ALDOA	9606.ENSP00000378669	TISSUES	BTO:0001096	Lymphoid cell
ALDOA	9606.ENSP00000378669	TISSUES	BTO:0001129	Prostate gland
ALDOA	9606.ENSP00000378669	TISSUES	BTO:0001208	Larynx
ALDOA	9606.ENSP00000378669	TISSUES	BTO:0001244	Urinary tract
ALDOA	9606.ENSP00000378669	TISSUES	BTO:0001253	Skin
ALDOA	9606.ENSP00000378669	TISSUES	BTO:0001363	Testis
ALDOA	9606.ENSP00000378669	TISSUES	BTO:0001421	Uterine cervix
ALDOA	9606.ENSP00000378669	TISSUES	BTO:0001424	Uterus
ALDOA	9606.ENSP00000378669	TISSUES	BTO:0001484	Nervous system
ALDOA	9606.ENSP00000378669	TISSUES	BTO:0001485	Muscular system
ALDOA	9606.ENSP00000378669	TISSUES	BTO:0001488	Endocrine gland
ALDOA	9606.ENSP00000378669	TISSUES	BTO:0001489	Whole body
ALDOA	9606.ENSP00000378669	TISSUES	BTO:0001491	Viscus
ALDOA	9606.ENSP00000378669	TISSUES	BTO:0001493	Trunk
ALDOA	9606.ENSP00000378669	TISSUES	BTO:0001533	Gastrointestinal cancer cell
ALDOA	9606.ENSP00000378669	TISSUES	BTO:0001629	Left ventricle
ALDOA	9606.ENSP00000378669	TISSUES	BTO:0001702	Left atrium
ALDOA	9606.ENSP00000378669	TISSUES	BTO:0001703	Right atrium
ALDOA	9606.ENSP00000378669	TISSUES	BTO:0003091	Urogenital system
ALDOA	9606.ENSP00000378669	TISSUES	BTO:0003092	Urinary system
ALDOA	9606.ENSP00000378669	TISSUES	BTO:0003096	Internal male genital organ
ALDOA	9606.ENSP00000378669	TISSUES	BTO:0003099	Internal female genital organ
ALDOA	9606.ENSP00000378669	TISSUES	BTO:0003914	Interstitial cell of cajal
ALDOA	9606.ENSP00000378669	TISSUES	BTO:0004238	Interstitial cell
ALDOA	9606.ENSP00000378669	TISSUES	BTO:0005810	Immune system
ALDOA	9606.ENSP00000378669	COMPARTMENTS	GOCC:0005622	Intracellular
ALDOA	9606.ENSP00000378669	COMPARTMENTS	GOCC:0005737	Cytoplasm
ALDOA	9606.ENSP00000378669	COMPARTMENTS	GOCC:0005829	Cytosol
ALDOA	9606.ENSP00000378669	COMPARTMENTS	GOCC:0005856	Cytoskeleton
ALDOA	9606.ENSP00000378669	COMPARTMENTS	GOCC:0012505	Endomembrane system
ALDOA	9606.ENSP00000378669	COMPARTMENTS	GOCC:0015629	Actin cytoskeleton
ALDOA	9606.ENSP00000378669	COMPARTMENTS	GOCC:0030016	Myofibril
ALDOA	9606.ENSP00000378669	COMPARTMENTS	GOCC:0030017	Sarcomere
ALDOA	9606.ENSP00000378669	COMPARTMENTS	GOCC:0030141	Secretory granule
ALDOA	9606.ENSP00000378669	COMPARTMENTS	GOCC:0031091	Platelet alpha granule
ALDOA	9606.ENSP00000378669	COMPARTMENTS	GOCC:0031093	Platelet alpha granule lumen
ALDOA	9606.ENSP00000378669	COMPARTMENTS	GOCC:0031410	Cytoplasmic vesicle
ALDOA	9606.ENSP00000378669	COMPARTMENTS	GOCC:0031430	M band
ALDOA	9606.ENSP00000378669	COMPARTMENTS	GOCC:0031672	A band
ALDOA	9606.ENSP00000378669	COMPARTMENTS	GOCC:0031674	I band
ALDOA	9606.ENSP00000378669	COMPARTMENTS	GOCC:0031974	Membrane-enclosed lumen
ALDOA	9606.ENSP00000378669	COMPARTMENTS	GOCC:0031982	Vesicle
ALDOA	9606.ENSP00000378669	COMPARTMENTS	GOCC:0031983	Vesicle lumen
ALDOA	9606.ENSP00000378669	COMPARTMENTS	GOCC:0034774	Secretory granule lumen
ALDOA	9606.ENSP00000378669	COMPARTMENTS	GOCC:0043226	Organelle
ALDOA	9606.ENSP00000378669	COMPARTMENTS	GOCC:0043227	Membrane-bounded organelle
ALDOA	9606.ENSP00000378669	COMPARTMENTS	GOCC:0043228	Non-membrane-bounded organelle
ALDOA	9606.ENSP00000378669	COMPARTMENTS	GOCC:0043229	Intracellular organelle
ALDOA	9606.ENSP00000378669	COMPARTMENTS	GOCC:0043232	Intracellular non-membrane-bounded organelle
ALDOA	9606.ENSP00000378669	COMPARTMENTS	GOCC:0043233	Organelle lumen
ALDOA	9606.ENSP00000378669	COMPARTMENTS	GOCC:0043292	Contractile fiber
ALDOA	9606.ENSP00000378669	COMPARTMENTS	GOCC:0060205	Cytoplasmic vesicle lumen
ALDOA	9606.ENSP00000378669	COMPARTMENTS	GOCC:0061827	Sperm head
ALDOA	9606.ENSP00000378669	COMPARTMENTS	GOCC:0070013	Intracellular organelle lumen
ALDOA	9606.ENSP00000378669	COMPARTMENTS	GOCC:0070820	Tertiary granule
ALDOA	9606.ENSP00000378669	COMPARTMENTS	GOCC:0097708	Intracellular vesicle
ALDOA	9606.ENSP00000378669	COMPARTMENTS	GOCC:0099080	Supramolecular complex
ALDOA	9606.ENSP00000378669	COMPARTMENTS	GOCC:0099081	Supramolecular polymer
ALDOA	9606.ENSP00000378669	COMPARTMENTS	GOCC:0099503	Secretory vesicle
ALDOA	9606.ENSP00000378669	COMPARTMENTS	GOCC:0099512	Supramolecular fiber
ALDOA	9606.ENSP00000378669	COMPARTMENTS	GOCC:0101002	ficolin-1-rich granule
ALDOA	9606.ENSP00000378669	COMPARTMENTS	GOCC:0110165	Cellular anatomical entity
ALDOA	9606.ENSP00000378669	COMPARTMENTS	GOCC:1904724	Tertiary granule lumen
ALDOA	9606.ENSP00000378669	COMPARTMENTS	GOCC:1904813	ficolin-1-rich granule lumen
ALDOA	9606.ENSP00000378669	Monarch HPO	BFO:0000016	Disposition
ALDOA	9606.ENSP00000378669	Monarch HPO	EFO:0000408	Disease
ALDOA	9606.ENSP00000378669	Monarch HPO	EFO:0002970	Muscular disease
ALDOA	9606.ENSP00000378669	Monarch HPO	EFO:0004145	Myopathy
ALDOA	9606.ENSP00000378669	Monarch HPO	EFO:0004272	Anemia (phenotype)
ALDOA	9606.ENSP00000378669	Monarch HPO	EFO:0004302	Anthropometric measurement
ALDOA	9606.ENSP00000378669	Monarch HPO	EFO:0004308	Leukocyte count
ALDOA	9606.ENSP00000378669	Monarch HPO	EFO:0004503	Hematological measurement
ALDOA	9606.ENSP00000378669	Monarch HPO	EFO:0004512	Bone measurement
ALDOA	9606.ENSP00000378669	Monarch HPO	EFO:0004516	Bone fracture related measurement
ALDOA	9606.ENSP00000378669	Monarch HPO	EFO:0004586	Complete blood cell count
ALDOA	9606.ENSP00000378669	Monarch HPO	EFO:0004980	Appendicular lean mass
ALDOA	9606.ENSP00000378669	Monarch HPO	EFO:0005036	Platelet measurement
ALDOA	9606.ENSP00000378669	Monarch HPO	EFO:0005091	Monocyte count
ALDOA	9606.ENSP00000378669	Monarch HPO	EFO:0007985	Platelet crit
ALDOA	9606.ENSP00000378669	Monarch HPO	EFO:0008579	Risk-taking behaviour
ALDOA	9606.ENSP00000378669	Monarch HPO	EFO:0009676	Musculoskeletal system disease
ALDOA	9606.ENSP00000378669	Monarch HPO	GO:0007610	Behavior
ALDOA	9606.ENSP00000378669	Monarch HPO	HP:0000077	Abnormality of the kidney
ALDOA	9606.ENSP00000378669	Monarch HPO	HP:0000079	Abnormality of the urinary system
ALDOA	9606.ENSP00000378669	Monarch HPO	HP:0000083	Renal insufficiency
ALDOA	9606.ENSP00000378669	Monarch HPO	HP:0000118	Phenotypic abnormality
ALDOA	9606.ENSP00000378669	Monarch HPO	HP:0000152	Abnormality of head or neck
ALDOA	9606.ENSP00000378669	Monarch HPO	HP:0000234	Abnormality of the head
ALDOA	9606.ENSP00000378669	Monarch HPO	HP:0000271	Abnormality of the face
ALDOA	9606.ENSP00000378669	Monarch HPO	HP:0000286	Epicanthus
ALDOA	9606.ENSP00000378669	Monarch HPO	HP:0000464	Abnormality of the neck
ALDOA	9606.ENSP00000378669	Monarch HPO	HP:0000470	Short neck
ALDOA	9606.ENSP00000378669	Monarch HPO	HP:0000478	Abnormality of the eye
ALDOA	9606.ENSP00000378669	Monarch HPO	HP:0000508	Ptosis
ALDOA	9606.ENSP00000378669	Monarch HPO	HP:0000707	Abnormality of the nervous system
ALDOA	9606.ENSP00000378669	Monarch HPO	HP:0000750	Delayed speech and language development
ALDOA	9606.ENSP00000378669	Monarch HPO	HP:0000818	Abnormality of the endocrine system
ALDOA	9606.ENSP00000378669	Monarch HPO	HP:0000823	Delayed puberty
ALDOA	9606.ENSP00000378669	Monarch HPO	HP:0000924	Abnormality of the skeletal system
ALDOA	9606.ENSP00000378669	Monarch HPO	HP:0000925	Abnormality of the vertebral column
ALDOA	9606.ENSP00000378669	Monarch HPO	HP:0000951	Abnormality of the skin
ALDOA	9606.ENSP00000378669	Monarch HPO	HP:0000952	Jaundice
ALDOA	9606.ENSP00000378669	Monarch HPO	HP:0001081	Cholelithiasis
ALDOA	9606.ENSP00000378669	Monarch HPO	HP:0001082	Cholecystitis
ALDOA	9606.ENSP00000378669	Monarch HPO	HP:0001249	Intellectual disability
ALDOA	9606.ENSP00000378669	Monarch HPO	HP:0001270	Motor delay
ALDOA	9606.ENSP00000378669	Monarch HPO	HP:0001324	Muscle weakness
ALDOA	9606.ENSP00000378669	Monarch HPO	HP:0001328	Specific learning disability
ALDOA	9606.ENSP00000378669	Monarch HPO	HP:0001392	Abnormality of the liver
ALDOA	9606.ENSP00000378669	Monarch HPO	HP:0001438	Abnormal abdomen morphology
ALDOA	9606.ENSP00000378669	Monarch HPO	HP:0001507	Growth abnormality
ALDOA	9606.ENSP00000378669	Monarch HPO	HP:0001510	Growth delay
ALDOA	9606.ENSP00000378669	Monarch HPO	HP:0001574	Abnormality of the integument
ALDOA	9606.ENSP00000378669	Monarch HPO	HP:0001626	Abnormality of the cardiovascular system
ALDOA	9606.ENSP00000378669	Monarch HPO	HP:0001744	Splenomegaly
ALDOA	9606.ENSP00000378669	Monarch HPO	HP:0001871	Abnormality of blood and blood-forming tissues
ALDOA	9606.ENSP00000378669	Monarch HPO	HP:0001877	Abnormal erythrocyte morphology
ALDOA	9606.ENSP00000378669	Monarch HPO	HP:0001878	Hemolytic anemia
ALDOA	9606.ENSP00000378669	Monarch HPO	HP:0001895	Normochromic anemia
ALDOA	9606.ENSP00000378669	Monarch HPO	HP:0001897	Normocytic anemia
ALDOA	9606.ENSP00000378669	Monarch HPO	HP:0001903	Anemia
ALDOA	9606.ENSP00000378669	Monarch HPO	HP:0001919	Acute kidney injury
ALDOA	9606.ENSP00000378669	Monarch HPO	HP:0001930	Nonspherocytic hemolytic anemia
ALDOA	9606.ENSP00000378669	Monarch HPO	HP:0001939	Abnormality of metabolism/homeostasis
ALDOA	9606.ENSP00000378669	Monarch HPO	HP:0001945	Fever
ALDOA	9606.ENSP00000378669	Monarch HPO	HP:0002012	Abnormality of the abdominal organs
ALDOA	9606.ENSP00000378669	Monarch HPO	HP:0002153	Hyperkalemia
ALDOA	9606.ENSP00000378669	Monarch HPO	HP:0002162	Low posterior hairline
ALDOA	9606.ENSP00000378669	Monarch HPO	HP:0002167	Neurological speech impairment
ALDOA	9606.ENSP00000378669	Monarch HPO	HP:0002597	Abnormality of the vasculature
ALDOA	9606.ENSP00000378669	Monarch HPO	HP:0002715	Abnormality of the immune system
ALDOA	9606.ENSP00000378669	Monarch HPO	HP:0002913	Myoglobinuria
ALDOA	9606.ENSP00000378669	Monarch HPO	HP:0003011	Abnormality of the musculature
ALDOA	9606.ENSP00000378669	Monarch HPO	HP:0003110	Abnormality of urine homeostasis
ALDOA	9606.ENSP00000378669	Monarch HPO	HP:0003111	Abnormal blood ion concentration
ALDOA	9606.ENSP00000378669	Monarch HPO	HP:0003198	Myopathy
ALDOA	9606.ENSP00000378669	Monarch HPO	HP:0003199	Decreased muscle mass
ALDOA	9606.ENSP00000378669	Monarch HPO	HP:0003201	Rhabdomyolysis
ALDOA	9606.ENSP00000378669	Monarch HPO	HP:0003236	Elevated circulating creatine kinase concentration
ALDOA	9606.ENSP00000378669	Monarch HPO	HP:0003319	Abnormality of the cervical spine
ALDOA	9606.ENSP00000378669	Monarch HPO	HP:0003326	Myalgia
ALDOA	9606.ENSP00000378669	Monarch HPO	HP:0003457	EMG abnormality
ALDOA	9606.ENSP00000378669	Monarch HPO	HP:0003458	EMG: myopathic abnormalities
ALDOA	9606.ENSP00000378669	Monarch HPO	HP:0003558	Viral infection-induced rhabdomyolysis
ALDOA	9606.ENSP00000378669	Monarch HPO	HP:0003756	Skeletal myopathy
ALDOA	9606.ENSP00000378669	Monarch HPO	HP:0004297	Abnormality of the biliary system
ALDOA	9606.ENSP00000378669	Monarch HPO	HP:0004303	Abnormal muscle fiber morphology
ALDOA	9606.ENSP00000378669	Monarch HPO	HP:0004322	Short stature
ALDOA	9606.ENSP00000378669	Monarch HPO	HP:0004364	Abnormal circulating nitrogen compound concentration
ALDOA	9606.ENSP00000378669	Monarch HPO	HP:0004370	Abnormality of temperature regulation
ALDOA	9606.ENSP00000378669	Monarch HPO	HP:0005264	Abnormality of the gallbladder
ALDOA	9606.ENSP00000378669	Monarch HPO	HP:0008331	Elevated creatine kinase after exercise
ALDOA	9606.ENSP00000378669	Monarch HPO	HP:0009045	Exercise-induced rhabdomyolysis
ALDOA	9606.ENSP00000378669	Monarch HPO	HP:0010720	Abnormal hair pattern
ALDOA	9606.ENSP00000378669	Monarch HPO	HP:0010972	Anemia of inadequate production
ALDOA	9606.ENSP00000378669	Monarch HPO	HP:0011025	Abnormal cardiovascular system physiology
ALDOA	9606.ENSP00000378669	Monarch HPO	HP:0011121	Abnormality of skin morphology
ALDOA	9606.ENSP00000378669	Monarch HPO	HP:0011277	Abnormality of the urinary system physiology
ALDOA	9606.ENSP00000378669	Monarch HPO	HP:0011446	Abnormality of higher mental function
ALDOA	9606.ENSP00000378669	Monarch HPO	HP:0011675	Arrhythmia
ALDOA	9606.ENSP00000378669	Monarch HPO	HP:0011804	Abnormal muscle physiology
ALDOA	9606.ENSP00000378669	Monarch HPO	HP:0011805	Abnormal skeletal muscle morphology
ALDOA	9606.ENSP00000378669	Monarch HPO	HP:0011842	Abnormal skeletal morphology
ALDOA	9606.ENSP00000378669	Monarch HPO	HP:0011895	Anemia due to reduced life span of red cells
ALDOA	9606.ENSP00000378669	Monarch HPO	HP:0012211	Abnormal renal physiology
ALDOA	9606.ENSP00000378669	Monarch HPO	HP:0012373	Abnormal eye physiology
ALDOA	9606.ENSP00000378669	Monarch HPO	HP:0012379	Abnormal enzyme/coenzyme activity
ALDOA	9606.ENSP00000378669	Monarch HPO	HP:0012400	Abnormal aldolase level
ALDOA	9606.ENSP00000378669	Monarch HPO	HP:0012437	Abnormal gallbladder morphology
ALDOA	9606.ENSP00000378669	Monarch HPO	HP:0012438	Abnormal gallbladder physiology
ALDOA	9606.ENSP00000378669	Monarch HPO	HP:0012545	Reduced aldolase level
ALDOA	9606.ENSP00000378669	Monarch HPO	HP:0012638	Abnormal nervous system physiology
ALDOA	9606.ENSP00000378669	Monarch HPO	HP:0012758	Neurodevelopmental delay
ALDOA	9606.ENSP00000378669	Monarch HPO	HP:0012759	Neurodevelopmental abnormality
ALDOA	9606.ENSP00000378669	Monarch HPO	HP:0025031	Abnormality of the digestive system
ALDOA	9606.ENSP00000378669	Monarch HPO	HP:0025142	Constitutional symptom
ALDOA	9606.ENSP00000378669	Monarch HPO	HP:0030956	Abnormality of cardiovascular system electrophysiology
ALDOA	9606.ENSP00000378669	Monarch HPO	HP:0033354	Abnormal urine metabolite level
ALDOA	9606.ENSP00000378669	Monarch HPO	HP:0100295	Muscle fiber atrophy
ALDOA	9606.ENSP00000378669	Monarch HPO	HP:0100543	Cognitive impairment
ALDOA	9606.ENSP00000378669	Monarch HPO	HP:0100763	Abnormality of the lymphatic system
ALDOA	9606.ENSP00000378669	Monarch HPO	MONDO:0003939	Muscle tissue disorder
ALDOA	9606.ENSP00000378669	UniProt Keywords	KW-0007	Acetylation
ALDOA	9606.ENSP00000378669	UniProt Keywords	KW-0025	Alternative splicing
ALDOA	9606.ENSP00000378669	UniProt Keywords	KW-0225	Disease mutation
ALDOA	9606.ENSP00000378669	UniProt Keywords	KW-0322	Glycogen storage disease
ALDOA	9606.ENSP00000378669	UniProt Keywords	KW-0324	Glycolysis
ALDOA	9606.ENSP00000378669	UniProt Keywords	KW-0360	Hereditary hemolytic anemia
ALDOA	9606.ENSP00000378669	UniProt Keywords	KW-0379	Hydroxylation
ALDOA	9606.ENSP00000378669	UniProt Keywords	KW-0456	Lyase
ALDOA	9606.ENSP00000378669	UniProt Keywords	KW-0597	Phosphoprotein
ALDOA	9606.ENSP00000378669	UniProt Keywords	KW-0621	Polymorphism
ALDOA	9606.ENSP00000378669	UniProt Keywords	KW-0704	Schiff base
ALDOA	9606.ENSP00000378669	UniProt Keywords	KW-0832	Ubl conjugation
ALDOA	9606.ENSP00000378669	UniProt Keywords	KW-0963	Cytoplasm
ALDOA	9606.ENSP00000378669	UniProt Keywords	KW-1017	Isopeptide bond
ALDOA	9606.ENSP00000378669	UniProt Keywords	KW-9995	Disease
ALDOA	9606.ENSP00000378669	Pfam	PF00274	Fructose-bisphosphate aldolase class-I
ALDOA	9606.ENSP00000378669	InterPro	IPR000741	Fructose-bisphosphate aldolase, class-I
ALDOA	9606.ENSP00000378669	InterPro	IPR013785	Aldolase-type TIM barrel
ALDOA	9606.ENSP00000378669	InterPro	IPR029768	Fructose-bisphosphate aldolase class-I active site
AMDHD1	9606.ENSP00000266736	GO Process	GO:0006082	Organic acid metabolic process
AMDHD1	9606.ENSP00000266736	GO Process	GO:0006520	Cellular amino acid metabolic process
AMDHD1	9606.ENSP00000266736	GO Process	GO:0006536	Glutamate metabolic process
AMDHD1	9606.ENSP00000266736	GO Process	GO:0006547	Histidine metabolic process
AMDHD1	9606.ENSP00000266736	GO Process	GO:0006548	Histidine catabolic process
AMDHD1	9606.ENSP00000266736	GO Process	GO:0006725	Cellular aromatic compound metabolic process
AMDHD1	9606.ENSP00000266736	GO Process	GO:0006807	Nitrogen compound metabolic process
AMDHD1	9606.ENSP00000266736	GO Process	GO:0008152	Metabolic process
AMDHD1	9606.ENSP00000266736	GO Process	GO:0009056	Catabolic process
AMDHD1	9606.ENSP00000266736	GO Process	GO:0009063	Cellular amino acid catabolic process
AMDHD1	9606.ENSP00000266736	GO Process	GO:0009064	Glutamine family amino acid metabolic process
AMDHD1	9606.ENSP00000266736	GO Process	GO:0009072	Aromatic amino acid family metabolic process
AMDHD1	9606.ENSP00000266736	GO Process	GO:0009074	Aromatic amino acid family catabolic process
AMDHD1	9606.ENSP00000266736	GO Process	GO:0009987	Cellular process
AMDHD1	9606.ENSP00000266736	GO Process	GO:0015942	Formate metabolic process
AMDHD1	9606.ENSP00000266736	GO Process	GO:0016054	Organic acid catabolic process
AMDHD1	9606.ENSP00000266736	GO Process	GO:0019439	Aromatic compound catabolic process
AMDHD1	9606.ENSP00000266736	GO Process	GO:0019556	Histidine catabolic process to glutamate and formamide
AMDHD1	9606.ENSP00000266736	GO Process	GO:0019557	Histidine catabolic process to glutamate and formate
AMDHD1	9606.ENSP00000266736	GO Process	GO:0019752	Carboxylic acid metabolic process
AMDHD1	9606.ENSP00000266736	GO Process	GO:0032787	Monocarboxylic acid metabolic process
AMDHD1	9606.ENSP00000266736	GO Process	GO:0034641	Cellular nitrogen compound metabolic process
AMDHD1	9606.ENSP00000266736	GO Process	GO:0043436	Oxoacid metabolic process
AMDHD1	9606.ENSP00000266736	GO Process	GO:0043603	Cellular amide metabolic process
AMDHD1	9606.ENSP00000266736	GO Process	GO:0043606	Formamide metabolic process
AMDHD1	9606.ENSP00000266736	GO Process	GO:0043648	Dicarboxylic acid metabolic process
AMDHD1	9606.ENSP00000266736	GO Process	GO:0044237	Cellular metabolic process
AMDHD1	9606.ENSP00000266736	GO Process	GO:0044238	Primary metabolic process
AMDHD1	9606.ENSP00000266736	GO Process	GO:0044248	Cellular catabolic process
AMDHD1	9606.ENSP00000266736	GO Process	GO:0044270	Cellular nitrogen compound catabolic process
AMDHD1	9606.ENSP00000266736	GO Process	GO:0044281	Small molecule metabolic process
AMDHD1	9606.ENSP00000266736	GO Process	GO:0044282	Small molecule catabolic process
AMDHD1	9606.ENSP00000266736	GO Process	GO:0046395	Carboxylic acid catabolic process
AMDHD1	9606.ENSP00000266736	GO Process	GO:0046483	Heterocycle metabolic process
AMDHD1	9606.ENSP00000266736	GO Process	GO:0046700	Heterocycle catabolic process
AMDHD1	9606.ENSP00000266736	GO Process	GO:0052803	Imidazole-containing compound metabolic process
AMDHD1	9606.ENSP00000266736	GO Process	GO:0052805	Imidazole-containing compound catabolic process
AMDHD1	9606.ENSP00000266736	GO Process	GO:0071704	Organic substance metabolic process
AMDHD1	9606.ENSP00000266736	GO Process	GO:1901360	Organic cyclic compound metabolic process
AMDHD1	9606.ENSP00000266736	GO Process	GO:1901361	Organic cyclic compound catabolic process
AMDHD1	9606.ENSP00000266736	GO Process	GO:1901564	Organonitrogen compound metabolic process
AMDHD1	9606.ENSP00000266736	GO Process	GO:1901565	Organonitrogen compound catabolic process
AMDHD1	9606.ENSP00000266736	GO Process	GO:1901575	Organic substance catabolic process
AMDHD1	9606.ENSP00000266736	GO Process	GO:1901605	Alpha-amino acid metabolic process
AMDHD1	9606.ENSP00000266736	GO Process	GO:1901606	Alpha-amino acid catabolic process
AMDHD1	9606.ENSP00000266736	GO Function	GO:0003824	Catalytic activity
AMDHD1	9606.ENSP00000266736	GO Function	GO:0005488	Binding
AMDHD1	9606.ENSP00000266736	GO Function	GO:0016787	Hydrolase activity
AMDHD1	9606.ENSP00000266736	GO Function	GO:0016810	Hydrolase activity, acting on carbon-nitrogen (but not peptide) bonds
AMDHD1	9606.ENSP00000266736	GO Function	GO:0016812	Hydrolase activity, acting on carbon-nitrogen (but not peptide) bonds, in cyclic amides
AMDHD1	9606.ENSP00000266736	GO Function	GO:0043167	Ion binding
AMDHD1	9606.ENSP00000266736	GO Function	GO:0043169	Cation binding
AMDHD1	9606.ENSP00000266736	GO Function	GO:0046872	Metal ion binding
AMDHD1	9606.ENSP00000266736	GO Function	GO:0050480	Imidazolonepropionase activity
AMDHD1	9606.ENSP00000266736	GO Component	GO:0005622	Intracellular
AMDHD1	9606.ENSP00000266736	GO Component	GO:0005737	Cytoplasm
AMDHD1	9606.ENSP00000266736	GO Component	GO:0005829	Cytosol
AMDHD1	9606.ENSP00000266736	GO Component	GO:0110165	Cellular anatomical entity
AMDHD1	9606.ENSP00000266736	STRING clusters	CL:11860	Alpha-amino acid metabolic process, and folic acid-containing compound metabolic process
AMDHD1	9606.ENSP00000266736	STRING clusters	CL:11861	Mixed, incl. alpha-amino acid biosynthetic process, and folic acid-containing compound metabolic process
AMDHD1	9606.ENSP00000266736	STRING clusters	CL:11862	Mixed, incl. alpha-amino acid biosynthetic process, and folic acid-containing compound metabolic process
AMDHD1	9606.ENSP00000266736	STRING clusters	CL:11863	Mixed, incl. arginine biosynthesis, and proline metabolic process
AMDHD1	9606.ENSP00000266736	Reactome	HSA-1430728	Metabolism
AMDHD1	9606.ENSP00000266736	Reactome	HSA-70921	Histidine catabolism
AMDHD1	9606.ENSP00000266736	Reactome	HSA-71291	Metabolism of amino acids and derivatives
AMDHD1	9606.ENSP00000266736	WikiPathways	WP4661	Amino acid metabolism pathway excerpt: histidine catabolism extension
AMDHD1	9606.ENSP00000266736	TISSUES	BTO:0000000	Tissues, cell types and enzyme sources
AMDHD1	9606.ENSP00000266736	TISSUES	BTO:0000042	Animal
AMDHD1	9606.ENSP00000266736	TISSUES	BTO:0000047	Adrenal gland
AMDHD1	9606.ENSP00000266736	TISSUES	BTO:0000176	Carcinoma cell
AMDHD1	9606.ENSP00000266736	TISSUES	BTO:0000345	Digestive gland
AMDHD1	9606.ENSP00000266736	TISSUES	BTO:0000415	Epithelioma cell
AMDHD1	9606.ENSP00000266736	TISSUES	BTO:0000522	Gland
AMDHD1	9606.ENSP00000266736	TISSUES	BTO:0000594	Liver cancer cell
AMDHD1	9606.ENSP00000266736	TISSUES	BTO:0000604	Adenocarcinoma cell
AMDHD1	9606.ENSP00000266736	TISSUES	BTO:0000608	Hepatoma cell
AMDHD1	9606.ENSP00000266736	TISSUES	BTO:0000759	Liver
AMDHD1	9606.ENSP00000266736	TISSUES	BTO:0001488	Endocrine gland
AMDHD1	9606.ENSP00000266736	TISSUES	BTO:0001489	Whole body
AMDHD1	9606.ENSP00000266736	TISSUES	BTO:0001491	Viscus
AMDHD1	9606.ENSP00000266736	TISSUES	BTO:0001666	Hepatoblastoma cell
AMDHD1	9606.ENSP00000266736	Monarch HPO	EFO:0004631	Vitamin d measurement
AMDHD1	9606.ENSP00000266736	Monarch HPO	EFO:0004729	Vitamin measurement
AMDHD1	9606.ENSP00000266736	Monarch HPO	EFO:0008111	Diet measurement
AMDHD1	9606.ENSP00000266736	Monarch HPO	EFO:0008539	Vitamin d dietary intake measurement
AMDHD1	9606.ENSP00000266736	UniProt Keywords	KW-0369	Histidine metabolism
AMDHD1	9606.ENSP00000266736	UniProt Keywords	KW-0378	Hydrolase
AMDHD1	9606.ENSP00000266736	UniProt Keywords	KW-0408	Iron
AMDHD1	9606.ENSP00000266736	UniProt Keywords	KW-0479	Metal-binding
AMDHD1	9606.ENSP00000266736	UniProt Keywords	KW-0621	Polymorphism
AMDHD1	9606.ENSP00000266736	UniProt Keywords	KW-0862	Zinc
AMDHD1	9606.ENSP00000266736	Pfam	PF01979	Amidohydrolase family
AMDHD1	9606.ENSP00000266736	Pfam	PF07969	Amidohydrolase family
AMDHD1	9606.ENSP00000266736	InterPro	IPR005920	Imidazolonepropionase
AMDHD1	9606.ENSP00000266736	InterPro	IPR006680	Amidohydrolase-related
AMDHD1	9606.ENSP00000266736	InterPro	IPR011059	Metal-dependent hydrolase, composite domain superfamily
AMDHD1	9606.ENSP00000266736	InterPro	IPR032466	Metal-dependent hydrolase
ANAPC10	9606.ENSP00000478501	GO Process	GO:0000209	Protein polyubiquitination
ANAPC10	9606.ENSP00000478501	GO Process	GO:0006464	Cellular protein modification process
ANAPC10	9606.ENSP00000478501	GO Process	GO:0006508	Proteolysis
ANAPC10	9606.ENSP00000478501	GO Process	GO:0006511	Ubiquitin-dependent protein catabolic process
ANAPC10	9606.ENSP00000478501	GO Process	GO:0006807	Nitrogen compound metabolic process
ANAPC10	9606.ENSP00000478501	GO Process	GO:0007049	Cell cycle
ANAPC10	9606.ENSP00000478501	GO Process	GO:0007346	Regulation of mitotic cell cycle
ANAPC10	9606.ENSP00000478501	GO Process	GO:0008152	Metabolic process
ANAPC10	9606.ENSP00000478501	GO Process	GO:0009056	Catabolic process
ANAPC10	9606.ENSP00000478501	GO Process	GO:0009057	Macromolecule catabolic process
ANAPC10	9606.ENSP00000478501	GO Process	GO:0009987	Cellular process
ANAPC10	9606.ENSP00000478501	GO Process	GO:0010498	Proteasomal protein catabolic process
ANAPC10	9606.ENSP00000478501	GO Process	GO:0010564	Regulation of cell cycle process
ANAPC10	9606.ENSP00000478501	GO Process	GO:0016567	Protein ubiquitination
ANAPC10	9606.ENSP00000478501	GO Process	GO:0019538	Protein metabolic process
ANAPC10	9606.ENSP00000478501	GO Process	GO:0019941	Modification-dependent protein catabolic process
ANAPC10	9606.ENSP00000478501	GO Process	GO:0030163	Protein catabolic process
ANAPC10	9606.ENSP00000478501	GO Process	GO:0031145	Anaphase-promoting complex-dependent catabolic process
ANAPC10	9606.ENSP00000478501	GO Process	GO:0032446	Protein modification by small protein conjugation
ANAPC10	9606.ENSP00000478501	GO Process	GO:0036211	Protein modification process
ANAPC10	9606.ENSP00000478501	GO Process	GO:0043161	Proteasome-mediated ubiquitin-dependent protein catabolic process
ANAPC10	9606.ENSP00000478501	GO Process	GO:0043170	Macromolecule metabolic process
ANAPC10	9606.ENSP00000478501	GO Process	GO:0043412	Macromolecule modification
ANAPC10	9606.ENSP00000478501	GO Process	GO:0043632	Modification-dependent macromolecule catabolic process
ANAPC10	9606.ENSP00000478501	GO Process	GO:0044237	Cellular metabolic process
ANAPC10	9606.ENSP00000478501	GO Process	GO:0044238	Primary metabolic process
ANAPC10	9606.ENSP00000478501	GO Process	GO:0044248	Cellular catabolic process
ANAPC10	9606.ENSP00000478501	GO Process	GO:0044257	Cellular protein catabolic process
ANAPC10	9606.ENSP00000478501	GO Process	GO:0044260	Cellular macromolecule metabolic process
ANAPC10	9606.ENSP00000478501	GO Process	GO:0044265	Cellular macromolecule catabolic process
ANAPC10	9606.ENSP00000478501	GO Process	GO:0044267	Cellular protein metabolic process
ANAPC10	9606.ENSP00000478501	GO Process	GO:0050789	Regulation of biological process
ANAPC10	9606.ENSP00000478501	GO Process	GO:0050794	Regulation of cellular process
ANAPC10	9606.ENSP00000478501	GO Process	GO:0051301	Cell division
ANAPC10	9606.ENSP00000478501	GO Process	GO:0051603	Proteolysis involved in cellular protein catabolic process
ANAPC10	9606.ENSP00000478501	GO Process	GO:0051726	Regulation of cell cycle
ANAPC10	9606.ENSP00000478501	GO Process	GO:0065007	Biological regulation
ANAPC10	9606.ENSP00000478501	GO Process	GO:0070647	Protein modification by small protein conjugation or removal
ANAPC10	9606.ENSP00000478501	GO Process	GO:0070979	Protein k11-linked ubiquitination
ANAPC10	9606.ENSP00000478501	GO Process	GO:0071704	Organic substance metabolic process
ANAPC10	9606.ENSP00000478501	GO Process	GO:1901564	Organonitrogen compound metabolic process
ANAPC10	9606.ENSP00000478501	GO Process	GO:1901565	Organonitrogen compound catabolic process
ANAPC10	9606.ENSP00000478501	GO Process	GO:1901575	Organic substance catabolic process
ANAPC10	9606.ENSP00000478501	GO Process	GO:1901987	Regulation of cell cycle phase transition
ANAPC10	9606.ENSP00000478501	GO Process	GO:1901990	Regulation of mitotic cell cycle phase transition
ANAPC10	9606.ENSP00000478501	GO Component	GO:0000151	Ubiquitin ligase complex
ANAPC10	9606.ENSP00000478501	GO Component	GO:0000152	Nuclear ubiquitin ligase complex
ANAPC10	9606.ENSP00000478501	GO Component	GO:0005622	Intracellular
ANAPC10	9606.ENSP00000478501	GO Component	GO:0005634	Nucleus
ANAPC10	9606.ENSP00000478501	GO Component	GO:0005654	Nucleoplasm
ANAPC10	9606.ENSP00000478501	GO Component	GO:0005680	Anaphase-promoting complex
ANAPC10	9606.ENSP00000478501	GO Component	GO:0005737	Cytoplasm
ANAPC10	9606.ENSP00000478501	GO Component	GO:0005829	Cytosol
ANAPC10	9606.ENSP00000478501	GO Component	GO:0031461	cullin-RING ubiquitin ligase complex
ANAPC10	9606.ENSP00000478501	GO Component	GO:0031974	Membrane-enclosed lumen
ANAPC10	9606.ENSP00000478501	GO Component	GO:0031981	Nuclear lumen
ANAPC10	9606.ENSP00000478501	GO Component	GO:0032991	Protein-containing complex
ANAPC10	9606.ENSP00000478501	GO Component	GO:0043226	Organelle
ANAPC10	9606.ENSP00000478501	GO Component	GO:0043227	Membrane-bounded organelle
ANAPC10	9606.ENSP00000478501	GO Component	GO:0043229	Intracellular organelle
ANAPC10	9606.ENSP00000478501	GO Component	GO:0043231	Intracellular membrane-bounded organelle
ANAPC10	9606.ENSP00000478501	GO Component	GO:0043233	Organelle lumen
ANAPC10	9606.ENSP00000478501	GO Component	GO:0070013	Intracellular organelle lumen
ANAPC10	9606.ENSP00000478501	GO Component	GO:0110165	Cellular anatomical entity
ANAPC10	9606.ENSP00000478501	GO Component	GO:1902494	Catalytic complex
ANAPC10	9606.ENSP00000478501	GO Component	GO:1990234	Transferase complex
ANAPC10	9606.ENSP00000478501	STRING clusters	CL:4847	Mitotic Spindle Checkpoint, and mitotic nuclear division
ANAPC10	9606.ENSP00000478501	STRING clusters	CL:4849	Mitotic Spindle Checkpoint, and mitotic nuclear division
ANAPC10	9606.ENSP00000478501	STRING clusters	CL:5077	Conversion from APC/C:Cdc20 to APC/C:Cdh1 in late anaphase, and Regulation of sister chromatid separation at the metaphase-anaphase transition
ANAPC10	9606.ENSP00000478501	STRING clusters	CL:5079	Inactivation of APC/C via direct inhibition of the APC/C complex, and Regulation of sister chromatid separation at the metaphase-anaphase transition
ANAPC10	9606.ENSP00000478501	STRING clusters	CL:5083	Anaphase-promoting complex
ANAPC10	9606.ENSP00000478501	STRING clusters	CL:5099	Anaphase-promoting complex
ANAPC10	9606.ENSP00000478501	Reactome	HSA-1280218	Adaptive Immune System
ANAPC10	9606.ENSP00000478501	Reactome	HSA-141405	Inhibition of the proteolytic activity of APC/C required for the onset of anaphase by mitotic spindle checkpoint components
ANAPC10	9606.ENSP00000478501	Reactome	HSA-141430	Inactivation of APC/C via direct inhibition of the APC/C complex
ANAPC10	9606.ENSP00000478501	Reactome	HSA-1640170	Cell Cycle
ANAPC10	9606.ENSP00000478501	Reactome	HSA-1643685	Disease
ANAPC10	9606.ENSP00000478501	Reactome	HSA-168256	Immune System
ANAPC10	9606.ENSP00000478501	Reactome	HSA-174048	APC/C:Cdc20 mediated degradation of Cyclin B
ANAPC10	9606.ENSP00000478501	Reactome	HSA-174084	Autodegradation of Cdh1 by Cdh1:APC/C
ANAPC10	9606.ENSP00000478501	Reactome	HSA-174143	APC/C-mediated degradation of cell cycle proteins
ANAPC10	9606.ENSP00000478501	Reactome	HSA-174154	APC/C:Cdc20 mediated degradation of Securin
ANAPC10	9606.ENSP00000478501	Reactome	HSA-174178	APC/C:Cdh1 mediated degradation of Cdc20 and other APC/C:Cdh1 targeted proteins in late mitosis/early G1
ANAPC10	9606.ENSP00000478501	Reactome	HSA-174184	Cdc20:Phospho-APC/C mediated degradation of Cyclin A
ANAPC10	9606.ENSP00000478501	Reactome	HSA-176407	Conversion from APC/C:Cdc20 to APC/C:Cdh1 in late anaphase
ANAPC10	9606.ENSP00000478501	Reactome	HSA-176408	Regulation of APC/C activators between G1/S and early anaphase
ANAPC10	9606.ENSP00000478501	Reactome	HSA-176409	APC/C:Cdc20 mediated degradation of mitotic proteins
ANAPC10	9606.ENSP00000478501	Reactome	HSA-176412	Phosphorylation of the APC/C
ANAPC10	9606.ENSP00000478501	Reactome	HSA-176814	Activation of APC/C and APC/C:Cdc20 mediated degradation of mitotic proteins
ANAPC10	9606.ENSP00000478501	Reactome	HSA-179409	APC-Cdc20 mediated degradation of Nek2A
ANAPC10	9606.ENSP00000478501	Reactome	HSA-179419	APC:Cdc20 mediated degradation of cell cycle proteins prior to satisfation of the cell cycle checkpoint
ANAPC10	9606.ENSP00000478501	Reactome	HSA-212436	Generic Transcription Pathway
ANAPC10	9606.ENSP00000478501	Reactome	HSA-2262752	Cellular responses to stress
ANAPC10	9606.ENSP00000478501	Reactome	HSA-2467813	Separation of Sister Chromatids
ANAPC10	9606.ENSP00000478501	Reactome	HSA-2555396	Mitotic Metaphase and Anaphase
ANAPC10	9606.ENSP00000478501	Reactome	HSA-2559582	Senescence-Associated Secretory Phenotype (SASP)
ANAPC10	9606.ENSP00000478501	Reactome	HSA-2559583	Cellular Senescence
ANAPC10	9606.ENSP00000478501	Reactome	HSA-453276	Regulation of mitotic cell cycle
ANAPC10	9606.ENSP00000478501	Reactome	HSA-68882	Mitotic Anaphase
ANAPC10	9606.ENSP00000478501	Reactome	HSA-68886	M Phase
ANAPC10	9606.ENSP00000478501	Reactome	HSA-69017	CDK-mediated phosphorylation and removal of Cdc6
ANAPC10	9606.ENSP00000478501	Reactome	HSA-69052	Switching of origins to a post-replicative state
ANAPC10	9606.ENSP00000478501	Reactome	HSA-69239	Synthesis of DNA
ANAPC10	9606.ENSP00000478501	Reactome	HSA-69242	S Phase
ANAPC10	9606.ENSP00000478501	Reactome	HSA-69278	Cell Cycle, Mitotic
ANAPC10	9606.ENSP00000478501	Reactome	HSA-69306	DNA Replication
ANAPC10	9606.ENSP00000478501	Reactome	HSA-69618	Mitotic Spindle Checkpoint
ANAPC10	9606.ENSP00000478501	Reactome	HSA-69620	Cell Cycle Checkpoints
ANAPC10	9606.ENSP00000478501	Reactome	HSA-73857	RNA Polymerase II Transcription
ANAPC10	9606.ENSP00000478501	Reactome	HSA-74160	Gene expression (Transcription)
ANAPC10	9606.ENSP00000478501	Reactome	HSA-8853884	Transcriptional Regulation by VENTX
ANAPC10	9606.ENSP00000478501	Reactome	HSA-8953897	Cellular responses to external stimuli
ANAPC10	9606.ENSP00000478501	Reactome	HSA-9675126	Diseases of mitotic cell cycle
ANAPC10	9606.ENSP00000478501	Reactome	HSA-9687136	Aberrant regulation of mitotic exit in cancer due to RB1 defects
ANAPC10	9606.ENSP00000478501	Reactome	HSA-9687139	Aberrant regulation of mitotic cell cycle due to RB1 defects
ANAPC10	9606.ENSP00000478501	Reactome	HSA-983168	Antigen processing: Ubiquitination & Proteasome degradation
ANAPC10	9606.ENSP00000478501	Reactome	HSA-983169	Class I MHC mediated antigen processing & presentation
ANAPC10	9606.ENSP00000478501	WikiPathways	WP179	Cell cycle
ANAPC10	9606.ENSP00000478501	TISSUES	BTO:0000000	Tissues, cell types and enzyme sources
ANAPC10	9606.ENSP00000478501	TISSUES	BTO:0000042	Animal
ANAPC10	9606.ENSP00000478501	COMPARTMENTS	GOCC:0000151	Ubiquitin ligase complex
ANAPC10	9606.ENSP00000478501	COMPARTMENTS	GOCC:0000152	Nuclear ubiquitin ligase complex
ANAPC10	9606.ENSP00000478501	COMPARTMENTS	GOCC:0005622	Intracellular
ANAPC10	9606.ENSP00000478501	COMPARTMENTS	GOCC:0005634	Nucleus
ANAPC10	9606.ENSP00000478501	COMPARTMENTS	GOCC:0005680	Anaphase-promoting complex
ANAPC10	9606.ENSP00000478501	COMPARTMENTS	GOCC:0005737	Cytoplasm
ANAPC10	9606.ENSP00000478501	COMPARTMENTS	GOCC:0017102	Methionyl glutamyl trna synthetase complex
ANAPC10	9606.ENSP00000478501	COMPARTMENTS	GOCC:0031461	cullin-RING ubiquitin ligase complex
ANAPC10	9606.ENSP00000478501	COMPARTMENTS	GOCC:0032991	Protein-containing complex
ANAPC10	9606.ENSP00000478501	COMPARTMENTS	GOCC:0043226	Organelle
ANAPC10	9606.ENSP00000478501	COMPARTMENTS	GOCC:0043227	Membrane-bounded organelle
ANAPC10	9606.ENSP00000478501	COMPARTMENTS	GOCC:0043229	Intracellular organelle
ANAPC10	9606.ENSP00000478501	COMPARTMENTS	GOCC:0043231	Intracellular membrane-bounded organelle
ANAPC10	9606.ENSP00000478501	COMPARTMENTS	GOCC:0110165	Cellular anatomical entity
ANAPC10	9606.ENSP00000478501	COMPARTMENTS	GOCC:1902494	Catalytic complex
ANAPC10	9606.ENSP00000478501	COMPARTMENTS	GOCC:1990234	Transferase complex
ANAPC10	9606.ENSP00000478501	Monarch HPO	EFO:0004302	Anthropometric measurement
ANAPC10	9606.ENSP00000478501	Monarch HPO	EFO:0004306	Erythrocyte indices
ANAPC10	9606.ENSP00000478501	Monarch HPO	EFO:0004308	Leukocyte count
ANAPC10	9606.ENSP00000478501	Monarch HPO	EFO:0004324	Body weights and measures
ANAPC10	9606.ENSP00000478501	Monarch HPO	EFO:0004339	Body height
ANAPC10	9606.ENSP00000478501	Monarch HPO	EFO:0004340	Body mass index
ANAPC10	9606.ENSP00000478501	Monarch HPO	EFO:0004342	Waist circumference
ANAPC10	9606.ENSP00000478501	Monarch HPO	EFO:0004343	Waist-hip ratio
ANAPC10	9606.ENSP00000478501	Monarch HPO	EFO:0004503	Hematological measurement
ANAPC10	9606.ENSP00000478501	Monarch HPO	EFO:0004509	Hemoglobin measurement
ANAPC10	9606.ENSP00000478501	Monarch HPO	EFO:0004512	Bone measurement
ANAPC10	9606.ENSP00000478501	Monarch HPO	EFO:0004516	Bone fracture related measurement
ANAPC10	9606.ENSP00000478501	Monarch HPO	EFO:0004526	Mean corpuscular volume
ANAPC10	9606.ENSP00000478501	Monarch HPO	EFO:0004528	Mean corpuscular hemoglobin concentration
ANAPC10	9606.ENSP00000478501	Monarch HPO	EFO:0004586	Complete blood cell count
ANAPC10	9606.ENSP00000478501	Monarch HPO	EFO:0004747	Protein measurement
ANAPC10	9606.ENSP00000478501	Monarch HPO	EFO:0004980	Appendicular lean mass
ANAPC10	9606.ENSP00000478501	Monarch HPO	EFO:0005047	Erythrocyte measurement
ANAPC10	9606.ENSP00000478501	Monarch HPO	EFO:0005091	Monocyte count
ANAPC10	9606.ENSP00000478501	Monarch HPO	EFO:0005093	Hip circumference
ANAPC10	9606.ENSP00000478501	Monarch HPO	EFO:0005325	Response to angiotensin-converting enzyme inhibitor
ANAPC10	9606.ENSP00000478501	Monarch HPO	EFO:0007788	BMI-adjusted waist-hip ratio
ANAPC10	9606.ENSP00000478501	Monarch HPO	EFO:0007789	BMI-adjusted waist circumference
ANAPC10	9606.ENSP00000478501	Monarch HPO	EFO:0007861	Body ratio measurement
ANAPC10	9606.ENSP00000478501	Monarch HPO	EFO:0007908	Traffic air pollution measurement
ANAPC10	9606.ENSP00000478501	Monarch HPO	EFO:0007986	Reticulocyte count
ANAPC10	9606.ENSP00000478501	Monarch HPO	EFO:0007989	Monocyte percentage of leukocytes
ANAPC10	9606.ENSP00000478501	Monarch HPO	EFO:0008039	BMI-adjusted hip circumference
ANAPC10	9606.ENSP00000478501	Monarch HPO	EFO:0008360	Environmental exposure measurement
ANAPC10	9606.ENSP00000478501	Monarch HPO	EFO:0010700	Reticulocyte measurement
ANAPC10	9606.ENSP00000478501	Monarch HPO	EFO:0010701	Mean reticulocyte volume
ANAPC10	9606.ENSP00000478501	Monarch HPO	GO:0042493	Response to drug
ANAPC10	9606.ENSP00000478501	Monarch HPO	GO:0050896	Response to stimulus
ANAPC10	9606.ENSP00000478501	UniProt Keywords	KW-0007	Acetylation
ANAPC10	9606.ENSP00000478501	UniProt Keywords	KW-0131	Cell cycle
ANAPC10	9606.ENSP00000478501	UniProt Keywords	KW-0132	Cell division
ANAPC10	9606.ENSP00000478501	UniProt Keywords	KW-0498	Mitosis
ANAPC10	9606.ENSP00000478501	UniProt Keywords	KW-0621	Polymorphism
ANAPC10	9606.ENSP00000478501	UniProt Keywords	KW-0833	Ubl conjugation pathway
ANAPC10	9606.ENSP00000478501	Pfam	PF03256	Anaphase-promoting complex, subunit 10 (APC10)
ANAPC10	9606.ENSP00000478501	InterPro	IPR004939	APC10/DOC domain
ANAPC10	9606.ENSP00000478501	InterPro	IPR008979	Galactose-binding-like domain superfamily
ANAPC10	9606.ENSP00000478501	InterPro	IPR016901	Anaphase-promoting complex subunit APC10/Doc1
ANKMY2	9606.ENSP00000303570	GO Function	GO:0005488	Binding
ANKMY2	9606.ENSP00000303570	GO Function	GO:0005515	Protein binding
ANKMY2	9606.ENSP00000303570	GO Function	GO:0019899	Enzyme binding
ANKMY2	9606.ENSP00000303570	GO Function	GO:0043167	Ion binding
ANKMY2	9606.ENSP00000303570	GO Function	GO:0043169	Cation binding
ANKMY2	9606.ENSP00000303570	GO Function	GO:0046872	Metal ion binding
ANKMY2	9606.ENSP00000303570	GO Component	GO:0005929	Cilium
ANKMY2	9606.ENSP00000303570	GO Component	GO:0042995	Cell projection
ANKMY2	9606.ENSP00000303570	GO Component	GO:0043226	Organelle
ANKMY2	9606.ENSP00000303570	GO Component	GO:0110165	Cellular anatomical entity
ANKMY2	9606.ENSP00000303570	GO Component	GO:0120025	Plasma membrane bounded cell projection
ANKMY2	9606.ENSP00000303570	STRING clusters	CL:30576	Mostly uncharacterized, incl. domain of unknown function duf3456, and acheiropody
ANKMY2	9606.ENSP00000303570	STRING clusters	CL:30577	Mostly uncharacterized, incl. bzw1/2, w2 domain, and hsf-type dna-binding
ANKMY2	9606.ENSP00000303570	STRING clusters	CL:30578	Mostly uncharacterized, incl. bzw1/2, w2 domain, and hsf-type dna-binding
ANKMY2	9606.ENSP00000303570	STRING clusters	CL:30579	Mostly uncharacterized, incl. erp19, and pc-esterase
ANKMY2	9606.ENSP00000303570	STRING clusters	CL:30581	Mixed, incl. erp19, and ankyrin repeat and socs box protein 1, socs box domain
ANKMY2	9606.ENSP00000303570	TISSUES	BTO:0000000	Tissues, cell types and enzyme sources
ANKMY2	9606.ENSP00000303570	TISSUES	BTO:0000042	Animal
ANKMY2	9606.ENSP00000303570	TISSUES	BTO:0000142	Brain
ANKMY2	9606.ENSP00000303570	TISSUES	BTO:0000227	Central nervous system
ANKMY2	9606.ENSP00000303570	TISSUES	BTO:0000282	Head
ANKMY2	9606.ENSP00000303570	TISSUES	BTO:0001484	Nervous system
ANKMY2	9606.ENSP00000303570	TISSUES	BTO:0001489	Whole body
ANKMY2	9606.ENSP00000303570	UniProt Keywords	KW-0040	ANK repeat
ANKMY2	9606.ENSP00000303570	UniProt Keywords	KW-0479	Metal-binding
ANKMY2	9606.ENSP00000303570	UniProt Keywords	KW-0677	Repeat
ANKMY2	9606.ENSP00000303570	UniProt Keywords	KW-0862	Zinc
ANKMY2	9606.ENSP00000303570	UniProt Keywords	KW-0863	Zinc-finger
ANKMY2	9606.ENSP00000303570	UniProt Keywords	KW-0966	Cell projection
ANKMY2	9606.ENSP00000303570	UniProt Keywords	KW-0969	Cilium
ANKMY2	9606.ENSP00000303570	Pfam	PF00023	Ankyrin repeat
ANKMY2	9606.ENSP00000303570	Pfam	PF01753	MYND finger
ANKMY2	9606.ENSP00000303570	Pfam	PF12796	Ankyrin repeats (3 copies)
ANKMY2	9606.ENSP00000303570	Pfam	PF13606	Ankyrin repeat
ANKMY2	9606.ENSP00000303570	Pfam	PF13637	Ankyrin repeats (many copies)
ANKMY2	9606.ENSP00000303570	Pfam	PF13857	Ankyrin repeats (many copies)
ANKMY2	9606.ENSP00000303570	InterPro	IPR002110	Ankyrin repeat
ANKMY2	9606.ENSP00000303570	InterPro	IPR002893	Zinc finger, MYND-type
ANKMY2	9606.ENSP00000303570	InterPro	IPR020683	Ankyrin repeat-containing domain
ANKMY2	9606.ENSP00000303570	InterPro	IPR036770	Ankyrin repeat-containing domain superfamily
AP1M1	9606.ENSP00000388996	GO Process	GO:0001775	Cell activation
AP1M1	9606.ENSP00000388996	GO Process	GO:0002252	Immune effector process
AP1M1	9606.ENSP00000388996	GO Process	GO:0002263	Cell activation involved in immune response
AP1M1	9606.ENSP00000388996	GO Process	GO:0002274	Myeloid leukocyte activation
AP1M1	9606.ENSP00000388996	GO Process	GO:0002275	Myeloid cell activation involved in immune response
AP1M1	9606.ENSP00000388996	GO Process	GO:0002283	Neutrophil activation involved in immune response
AP1M1	9606.ENSP00000388996	GO Process	GO:0002366	Leukocyte activation involved in immune response
AP1M1	9606.ENSP00000388996	GO Process	GO:0002376	Immune system process
AP1M1	9606.ENSP00000388996	GO Process	GO:0002443	Leukocyte mediated immunity
AP1M1	9606.ENSP00000388996	GO Process	GO:0002444	Myeloid leukocyte mediated immunity
AP1M1	9606.ENSP00000388996	GO Process	GO:0002446	Neutrophil mediated immunity
AP1M1	9606.ENSP00000388996	GO Process	GO:0002478	Antigen processing and presentation of exogenous peptide antigen
AP1M1	9606.ENSP00000388996	GO Process	GO:0002495	Antigen processing and presentation of peptide antigen via mhc class ii
AP1M1	9606.ENSP00000388996	GO Process	GO:0002504	Antigen processing and presentation of peptide or polysaccharide antigen via mhc class ii
AP1M1	9606.ENSP00000388996	GO Process	GO:0006810	Transport
AP1M1	9606.ENSP00000388996	GO Process	GO:0006886	Intracellular protein transport
AP1M1	9606.ENSP00000388996	GO Process	GO:0006887	Exocytosis
AP1M1	9606.ENSP00000388996	GO Process	GO:0006955	Immune response
AP1M1	9606.ENSP00000388996	GO Process	GO:0006996	Organelle organization
AP1M1	9606.ENSP00000388996	GO Process	GO:0008104	Protein localization
AP1M1	9606.ENSP00000388996	GO Process	GO:0009605	Response to external stimulus
AP1M1	9606.ENSP00000388996	GO Process	GO:0009987	Cellular process
AP1M1	9606.ENSP00000388996	GO Process	GO:0015031	Protein transport
AP1M1	9606.ENSP00000388996	GO Process	GO:0015833	Peptide transport
AP1M1	9606.ENSP00000388996	GO Process	GO:0016032	Viral process
AP1M1	9606.ENSP00000388996	GO Process	GO:0016043	Cellular component organization
AP1M1	9606.ENSP00000388996	GO Process	GO:0016050	Vesicle organization
AP1M1	9606.ENSP00000388996	GO Process	GO:0016192	Vesicle-mediated transport
AP1M1	9606.ENSP00000388996	GO Process	GO:0019882	Antigen processing and presentation
AP1M1	9606.ENSP00000388996	GO Process	GO:0019884	Antigen processing and presentation of exogenous antigen
AP1M1	9606.ENSP00000388996	GO Process	GO:0019886	Antigen processing and presentation of exogenous peptide antigen via mhc class ii
AP1M1	9606.ENSP00000388996	GO Process	GO:0021700	Developmental maturation
AP1M1	9606.ENSP00000388996	GO Process	GO:0030154	Cell differentiation
AP1M1	9606.ENSP00000388996	GO Process	GO:0032438	Melanosome organization
AP1M1	9606.ENSP00000388996	GO Process	GO:0032502	Developmental process
AP1M1	9606.ENSP00000388996	GO Process	GO:0032940	Secretion by cell
AP1M1	9606.ENSP00000388996	GO Process	GO:0033036	Macromolecule localization
AP1M1	9606.ENSP00000388996	GO Process	GO:0033059	Cellular pigmentation
AP1M1	9606.ENSP00000388996	GO Process	GO:0034613	Cellular protein localization
AP1M1	9606.ENSP00000388996	GO Process	GO:0035646	Endosome to melanosome transport
AP1M1	9606.ENSP00000388996	GO Process	GO:0036230	Granulocyte activation
AP1M1	9606.ENSP00000388996	GO Process	GO:0042119	Neutrophil activation
AP1M1	9606.ENSP00000388996	GO Process	GO:0042886	Amide transport
AP1M1	9606.ENSP00000388996	GO Process	GO:0043299	Leukocyte degranulation
AP1M1	9606.ENSP00000388996	GO Process	GO:0043312	Neutrophil degranulation
AP1M1	9606.ENSP00000388996	GO Process	GO:0043473	Pigmentation
AP1M1	9606.ENSP00000388996	GO Process	GO:0043476	Pigment accumulation
AP1M1	9606.ENSP00000388996	GO Process	GO:0043482	Cellular pigment accumulation
AP1M1	9606.ENSP00000388996	GO Process	GO:0043485	Endosome to pigment granule transport
AP1M1	9606.ENSP00000388996	GO Process	GO:0044403	Symbiotic process
AP1M1	9606.ENSP00000388996	GO Process	GO:0044419	Interspecies interaction between organisms
AP1M1	9606.ENSP00000388996	GO Process	GO:0045055	Regulated exocytosis
AP1M1	9606.ENSP00000388996	GO Process	GO:0045184	Establishment of protein localization
AP1M1	9606.ENSP00000388996	GO Process	GO:0045321	Leukocyte activation
AP1M1	9606.ENSP00000388996	GO Process	GO:0046903	Secretion
AP1M1	9606.ENSP00000388996	GO Process	GO:0046907	Intracellular transport
AP1M1	9606.ENSP00000388996	GO Process	GO:0048002	Antigen processing and presentation of peptide antigen
AP1M1	9606.ENSP00000388996	GO Process	GO:0048066	Developmental pigmentation
AP1M1	9606.ENSP00000388996	GO Process	GO:0048753	Pigment granule organization
AP1M1	9606.ENSP00000388996	GO Process	GO:0048757	Pigment granule maturation
AP1M1	9606.ENSP00000388996	GO Process	GO:0048869	Cellular developmental process
AP1M1	9606.ENSP00000388996	GO Process	GO:0050690	Regulation of defense response to virus by virus
AP1M1	9606.ENSP00000388996	GO Process	GO:0050896	Response to stimulus
AP1M1	9606.ENSP00000388996	GO Process	GO:0050931	Pigment cell differentiation
AP1M1	9606.ENSP00000388996	GO Process	GO:0051179	Localization
AP1M1	9606.ENSP00000388996	GO Process	GO:0051234	Establishment of localization
AP1M1	9606.ENSP00000388996	GO Process	GO:0051641	Cellular localization
AP1M1	9606.ENSP00000388996	GO Process	GO:0051649	Establishment of localization in cell
AP1M1	9606.ENSP00000388996	GO Process	GO:0051716	Cellular response to stimulus
AP1M1	9606.ENSP00000388996	GO Process	GO:0070727	Cellular macromolecule localization
AP1M1	9606.ENSP00000388996	GO Process	GO:0071702	Organic substance transport
AP1M1	9606.ENSP00000388996	GO Process	GO:0071705	Nitrogen compound transport
AP1M1	9606.ENSP00000388996	GO Process	GO:0071840	Cellular component organization or biogenesis
AP1M1	9606.ENSP00000388996	GO Process	GO:0140352	Export from cell
AP1M1	9606.ENSP00000388996	GO Function	GO:0005488	Binding
AP1M1	9606.ENSP00000388996	GO Function	GO:0005515	Protein binding
AP1M1	9606.ENSP00000388996	GO Function	GO:0030276	Clathrin binding
AP1M1	9606.ENSP00000388996	GO Function	GO:0030674	Protein-macromolecule adaptor activity
AP1M1	9606.ENSP00000388996	GO Function	GO:0035615	Clathrin adaptor activity
AP1M1	9606.ENSP00000388996	GO Function	GO:0060090	Molecular adaptor activity
AP1M1	9606.ENSP00000388996	GO Function	GO:0140312	Cargo adaptor activity
AP1M1	9606.ENSP00000388996	GO Component	GO:0000139	Golgi membrane
AP1M1	9606.ENSP00000388996	GO Component	GO:0000323	Lytic vacuole
AP1M1	9606.ENSP00000388996	GO Component	GO:0005576	Extracellular region
AP1M1	9606.ENSP00000388996	GO Component	GO:0005615	Extracellular space
AP1M1	9606.ENSP00000388996	GO Component	GO:0005622	Intracellular
AP1M1	9606.ENSP00000388996	GO Component	GO:0005737	Cytoplasm
AP1M1	9606.ENSP00000388996	GO Component	GO:0005764	Lysosome
AP1M1	9606.ENSP00000388996	GO Component	GO:0005765	Lysosomal membrane
AP1M1	9606.ENSP00000388996	GO Component	GO:0005773	Vacuole
AP1M1	9606.ENSP00000388996	GO Component	GO:0005774	Vacuolar membrane
AP1M1	9606.ENSP00000388996	GO Component	GO:0005794	Golgi apparatus
AP1M1	9606.ENSP00000388996	GO Component	GO:0005802	trans-Golgi network
AP1M1	9606.ENSP00000388996	GO Component	GO:0005829	Cytosol
AP1M1	9606.ENSP00000388996	GO Component	GO:0005886	Plasma membrane
AP1M1	9606.ENSP00000388996	GO Component	GO:0012505	Endomembrane system
AP1M1	9606.ENSP00000388996	GO Component	GO:0012506	Vesicle membrane
AP1M1	9606.ENSP00000388996	GO Component	GO:0016020	Membrane
AP1M1	9606.ENSP00000388996	GO Component	GO:0030117	Membrane coat
AP1M1	9606.ENSP00000388996	GO Component	GO:0030118	Clathrin coat
AP1M1	9606.ENSP00000388996	GO Component	GO:0030119	AP-type membrane coat adaptor complex
AP1M1	9606.ENSP00000388996	GO Component	GO:0030131	Clathrin adaptor complex
AP1M1	9606.ENSP00000388996	GO Component	GO:0030135	Coated vesicle
AP1M1	9606.ENSP00000388996	GO Component	GO:0030136	Clathrin-coated vesicle
AP1M1	9606.ENSP00000388996	GO Component	GO:0030141	Secretory granule
AP1M1	9606.ENSP00000388996	GO Component	GO:0030659	Cytoplasmic vesicle membrane
AP1M1	9606.ENSP00000388996	GO Component	GO:0030662	Coated vesicle membrane
AP1M1	9606.ENSP00000388996	GO Component	GO:0030665	Clathrin-coated vesicle membrane
AP1M1	9606.ENSP00000388996	GO Component	GO:0030667	Secretory granule membrane
AP1M1	9606.ENSP00000388996	GO Component	GO:0031090	Organelle membrane
AP1M1	9606.ENSP00000388996	GO Component	GO:0031410	Cytoplasmic vesicle
AP1M1	9606.ENSP00000388996	GO Component	GO:0031982	Vesicle
AP1M1	9606.ENSP00000388996	GO Component	GO:0031984	Organelle subcompartment
AP1M1	9606.ENSP00000388996	GO Component	GO:0032588	trans-Golgi network membrane
AP1M1	9606.ENSP00000388996	GO Component	GO:0032991	Protein-containing complex
AP1M1	9606.ENSP00000388996	GO Component	GO:0035579	Specific granule membrane
AP1M1	9606.ENSP00000388996	GO Component	GO:0042581	Specific granule
AP1M1	9606.ENSP00000388996	GO Component	GO:0043226	Organelle
AP1M1	9606.ENSP00000388996	GO Component	GO:0043227	Membrane-bounded organelle
AP1M1	9606.ENSP00000388996	GO Component	GO:0043229	Intracellular organelle
AP1M1	9606.ENSP00000388996	GO Component	GO:0043230	Extracellular organelle
AP1M1	9606.ENSP00000388996	GO Component	GO:0043231	Intracellular membrane-bounded organelle
AP1M1	9606.ENSP00000388996	GO Component	GO:0048475	Coated membrane
AP1M1	9606.ENSP00000388996	GO Component	GO:0070062	Extracellular exosome
AP1M1	9606.ENSP00000388996	GO Component	GO:0071944	Cell periphery
AP1M1	9606.ENSP00000388996	GO Component	GO:0097708	Intracellular vesicle
AP1M1	9606.ENSP00000388996	GO Component	GO:0098588	Bounding membrane of organelle
AP1M1	9606.ENSP00000388996	GO Component	GO:0098791	Golgi apparatus subcompartment
AP1M1	9606.ENSP00000388996	GO Component	GO:0098796	Membrane protein complex
AP1M1	9606.ENSP00000388996	GO Component	GO:0098805	Whole membrane
AP1M1	9606.ENSP00000388996	GO Component	GO:0098852	Lytic vacuole membrane
AP1M1	9606.ENSP00000388996	GO Component	GO:0099503	Secretory vesicle
AP1M1	9606.ENSP00000388996	GO Component	GO:0110165	Cellular anatomical entity
AP1M1	9606.ENSP00000388996	GO Component	GO:1903561	Extracellular vesicle
AP1M1	9606.ENSP00000388996	STRING clusters	CL:8698	Mixed, incl. membrane coat, and phox homologous domain
AP1M1	9606.ENSP00000388996	STRING clusters	CL:8699	Mixed, incl. membrane coat, and phox homologous domain
AP1M1	9606.ENSP00000388996	STRING clusters	CL:8701	AP-type membrane coat adaptor complex, and clathrin-coated pit
AP1M1	9606.ENSP00000388996	STRING clusters	CL:8777	AP-type membrane coat adaptor complex, and Golgi Associated Vesicle Biogenesis
AP1M1	9606.ENSP00000388996	STRING clusters	CL:8778	AP-type membrane coat adaptor complex
AP1M1	9606.ENSP00000388996	STRING clusters	CL:8814	Nef mediated downregulation of MHC class I complex cell surface expression
AP1M1	9606.ENSP00000388996	Reactome	HSA-1280218	Adaptive Immune System
AP1M1	9606.ENSP00000388996	Reactome	HSA-162906	HIV Infection
AP1M1	9606.ENSP00000388996	Reactome	HSA-162909	Host Interactions of HIV factors
AP1M1	9606.ENSP00000388996	Reactome	HSA-1643685	Disease
AP1M1	9606.ENSP00000388996	Reactome	HSA-164938	Nef-mediates down modulation of cell surface receptors by recruiting them to clathrin adapters
AP1M1	9606.ENSP00000388996	Reactome	HSA-164940	Nef mediated downregulation of MHC class I complex cell surface expression
AP1M1	9606.ENSP00000388996	Reactome	HSA-164952	The role of Nef in HIV-1 replication and disease pathogenesis
AP1M1	9606.ENSP00000388996	Reactome	HSA-168249	Innate Immune System
AP1M1	9606.ENSP00000388996	Reactome	HSA-168256	Immune System
AP1M1	9606.ENSP00000388996	Reactome	HSA-199991	Membrane Trafficking
AP1M1	9606.ENSP00000388996	Reactome	HSA-199992	trans-Golgi Network Vesicle Budding
AP1M1	9606.ENSP00000388996	Reactome	HSA-2132295	MHC class II antigen presentation
AP1M1	9606.ENSP00000388996	Reactome	HSA-432720	Lysosome Vesicle Biogenesis
AP1M1	9606.ENSP00000388996	Reactome	HSA-432722	Golgi Associated Vesicle Biogenesis
AP1M1	9606.ENSP00000388996	Reactome	HSA-5653656	Vesicle-mediated transport
AP1M1	9606.ENSP00000388996	Reactome	HSA-5663205	Infectious disease
AP1M1	9606.ENSP00000388996	Reactome	HSA-6798695	Neutrophil degranulation
AP1M1	9606.ENSP00000388996	TISSUES	BTO:0000000	Tissues, cell types and enzyme sources
AP1M1	9606.ENSP00000388996	TISSUES	BTO:0000042	Animal
AP1M1	9606.ENSP00000388996	TISSUES	BTO:0000081	Reproductive system
AP1M1	9606.ENSP00000388996	TISSUES	BTO:0000083	Female reproductive system
AP1M1	9606.ENSP00000388996	TISSUES	BTO:0000089	Blood
AP1M1	9606.ENSP00000388996	TISSUES	BTO:0000131	Blood plasma
AP1M1	9606.ENSP00000388996	TISSUES	BTO:0000132	Blood platelet
AP1M1	9606.ENSP00000388996	TISSUES	BTO:0000142	Brain
AP1M1	9606.ENSP00000388996	TISSUES	BTO:0000227	Central nervous system
AP1M1	9606.ENSP00000388996	TISSUES	BTO:0000282	Head
AP1M1	9606.ENSP00000388996	TISSUES	BTO:0000522	Gland
AP1M1	9606.ENSP00000388996	TISSUES	BTO:0000570	Hematopoietic system
AP1M1	9606.ENSP00000388996	TISSUES	BTO:0000574	Hematopoietic cell
AP1M1	9606.ENSP00000388996	TISSUES	BTO:0000751	Leukocyte
AP1M1	9606.ENSP00000388996	TISSUES	BTO:0000753	Lymphoid tissue
AP1M1	9606.ENSP00000388996	TISSUES	BTO:0000775	Lymphocyte
AP1M1	9606.ENSP00000388996	TISSUES	BTO:0001096	Lymphoid cell
AP1M1	9606.ENSP00000388996	TISSUES	BTO:0001424	Uterus
AP1M1	9606.ENSP00000388996	TISSUES	BTO:0001484	Nervous system
AP1M1	9606.ENSP00000388996	TISSUES	BTO:0001488	Endocrine gland
AP1M1	9606.ENSP00000388996	TISSUES	BTO:0001489	Whole body
AP1M1	9606.ENSP00000388996	TISSUES	BTO:0001491	Viscus
AP1M1	9606.ENSP00000388996	TISSUES	BTO:0003091	Urogenital system
AP1M1	9606.ENSP00000388996	TISSUES	BTO:0003099	Internal female genital organ
AP1M1	9606.ENSP00000388996	TISSUES	BTO:0005810	Immune system
AP1M1	9606.ENSP00000388996	COMPARTMENTS	GOCC:0000139	Golgi membrane
AP1M1	9606.ENSP00000388996	COMPARTMENTS	GOCC:0000323	Lytic vacuole
AP1M1	9606.ENSP00000388996	COMPARTMENTS	GOCC:0005622	Intracellular
AP1M1	9606.ENSP00000388996	COMPARTMENTS	GOCC:0005737	Cytoplasm
AP1M1	9606.ENSP00000388996	COMPARTMENTS	GOCC:0005764	Lysosome
AP1M1	9606.ENSP00000388996	COMPARTMENTS	GOCC:0005773	Vacuole
AP1M1	9606.ENSP00000388996	COMPARTMENTS	GOCC:0005794	Golgi apparatus
AP1M1	9606.ENSP00000388996	COMPARTMENTS	GOCC:0005802	trans-Golgi network
AP1M1	9606.ENSP00000388996	COMPARTMENTS	GOCC:0005829	Cytosol
AP1M1	9606.ENSP00000388996	COMPARTMENTS	GOCC:0012505	Endomembrane system
AP1M1	9606.ENSP00000388996	COMPARTMENTS	GOCC:0012506	Vesicle membrane
AP1M1	9606.ENSP00000388996	COMPARTMENTS	GOCC:0016020	Membrane
AP1M1	9606.ENSP00000388996	COMPARTMENTS	GOCC:0030117	Membrane coat
AP1M1	9606.ENSP00000388996	COMPARTMENTS	GOCC:0030118	Clathrin coat
AP1M1	9606.ENSP00000388996	COMPARTMENTS	GOCC:0030119	AP-type membrane coat adaptor complex
AP1M1	9606.ENSP00000388996	COMPARTMENTS	GOCC:0030131	Clathrin adaptor complex
AP1M1	9606.ENSP00000388996	COMPARTMENTS	GOCC:0030135	Coated vesicle
AP1M1	9606.ENSP00000388996	COMPARTMENTS	GOCC:0030136	Clathrin-coated vesicle
AP1M1	9606.ENSP00000388996	COMPARTMENTS	GOCC:0030141	Secretory granule
AP1M1	9606.ENSP00000388996	COMPARTMENTS	GOCC:0030659	Cytoplasmic vesicle membrane
AP1M1	9606.ENSP00000388996	COMPARTMENTS	GOCC:0030662	Coated vesicle membrane
AP1M1	9606.ENSP00000388996	COMPARTMENTS	GOCC:0030665	Clathrin-coated vesicle membrane
AP1M1	9606.ENSP00000388996	COMPARTMENTS	GOCC:0030667	Secretory granule membrane
AP1M1	9606.ENSP00000388996	COMPARTMENTS	GOCC:0031090	Organelle membrane
AP1M1	9606.ENSP00000388996	COMPARTMENTS	GOCC:0031410	Cytoplasmic vesicle
AP1M1	9606.ENSP00000388996	COMPARTMENTS	GOCC:0031982	Vesicle
AP1M1	9606.ENSP00000388996	COMPARTMENTS	GOCC:0031984	Organelle subcompartment
AP1M1	9606.ENSP00000388996	COMPARTMENTS	GOCC:0032588	trans-Golgi network membrane
AP1M1	9606.ENSP00000388996	COMPARTMENTS	GOCC:0032991	Protein-containing complex
AP1M1	9606.ENSP00000388996	COMPARTMENTS	GOCC:0035579	Specific granule membrane
AP1M1	9606.ENSP00000388996	COMPARTMENTS	GOCC:0042581	Specific granule
AP1M1	9606.ENSP00000388996	COMPARTMENTS	GOCC:0043226	Organelle
AP1M1	9606.ENSP00000388996	COMPARTMENTS	GOCC:0043227	Membrane-bounded organelle
AP1M1	9606.ENSP00000388996	COMPARTMENTS	GOCC:0043229	Intracellular organelle
AP1M1	9606.ENSP00000388996	COMPARTMENTS	GOCC:0043231	Intracellular membrane-bounded organelle
AP1M1	9606.ENSP00000388996	COMPARTMENTS	GOCC:0048475	Coated membrane
AP1M1	9606.ENSP00000388996	COMPARTMENTS	GOCC:0097708	Intracellular vesicle
AP1M1	9606.ENSP00000388996	COMPARTMENTS	GOCC:0098588	Bounding membrane of organelle
AP1M1	9606.ENSP00000388996	COMPARTMENTS	GOCC:0098791	Golgi apparatus subcompartment
AP1M1	9606.ENSP00000388996	COMPARTMENTS	GOCC:0098796	Membrane protein complex
AP1M1	9606.ENSP00000388996	COMPARTMENTS	GOCC:0098805	Whole membrane
AP1M1	9606.ENSP00000388996	COMPARTMENTS	GOCC:0099503	Secretory vesicle
AP1M1	9606.ENSP00000388996	COMPARTMENTS	GOCC:0110165	Cellular anatomical entity
AP1M1	9606.ENSP00000388996	Monarch HPO	EFO:0010130	Health study participation
AP1M1	9606.ENSP00000388996	UniProt Keywords	KW-0007	Acetylation
AP1M1	9606.ENSP00000388996	UniProt Keywords	KW-0025	Alternative splicing
AP1M1	9606.ENSP00000388996	UniProt Keywords	KW-0333	Golgi apparatus
AP1M1	9606.ENSP00000388996	UniProt Keywords	KW-0472	Membrane
AP1M1	9606.ENSP00000388996	UniProt Keywords	KW-0597	Phosphoprotein
AP1M1	9606.ENSP00000388996	UniProt Keywords	KW-0621	Polymorphism
AP1M1	9606.ENSP00000388996	UniProt Keywords	KW-0653	Protein transport
AP1M1	9606.ENSP00000388996	UniProt Keywords	KW-0813	Transport
AP1M1	9606.ENSP00000388996	UniProt Keywords	KW-0945	Host-virus interaction
[truncated: 26,918 more rows]

## Sheet: Text_Mining_miRNA
Enrichment FDR	nGenes	Pathway Genes	Fold Enrichment	Pathway	URL	Genes
0.000344202	8	99	12.5086	Hsa-miR-223-3p target gene	http://mirtarbase.mbc.nctu.edu.tw	CFTR NOVA2 PAX4 STAT1 PARP1 FOXO1 NLRP3 STAT3
0.0348797	8	202	6.13045	Hsa-miR-146a-5p target gene	http://mirtarbase.mbc.nctu.edu.tw	NOS1 DECR1 STAT1 TLR4 TLR2 EGFR S100A12 PLEKHG5
0.0349117	8	214	5.78668	Hsa-miR-200c-3p target gene	http://mirtarbase.mbc.nctu.edu.tw	SIRT1 VEGFA KDR TCF7L2 FOXO1 NOS3 IGF2 IRS1
0.0547372	8	238	5.20315	Hsa-miR-145-5p target gene	http://mirtarbase.mbc.nctu.edu.tw	CFTR CD40 VEGFA STAT1 EGFR IRS1 CD28 IRS2
0.126363	10	428	3.61668	Hsa-miR-27a-3p target gene	http://mirtarbase.mbc.nctu.edu.tw	IGF1 PDHX LDLR PPARG EGFR FOXO1 PRKAA2 ABCA1 BDNF-AS TXNIP
0.130981	6	166	5.59496	Hsa-miR-199a-5p target gene	http://mirtarbase.mbc.nctu.edu.tw	HSPA5 SIRT1 VEGFA LDLR APOE PIK3CD
0.130981	5	105	7.37113	Hsa-miR-9-3p target gene	http://mirtarbase.mbc.nctu.edu.tw	MMP9 MAPK3 FOXO1 IGF2 PPARA
0.130981	4	63	9.82818	Hsa-miR-499b-3p target gene	http://mirtarbase.mbc.nctu.edu.tw	DNAH8 FOXO1 PLEKHG5 TXNIP
0.132205	5	114	6.7892	Hsa-miR-199a-3p target gene	http://mirtarbase.mbc.nctu.edu.tw	IGF1 SOD2 VEGFA KDR APOE
0.132205	4	67	9.24142	Hsa-miR-499a-3p target gene	http://mirtarbase.mbc.nctu.edu.tw	DNAH8 FOXO1 PLEKHG5 TXNIP
0.134811	11	571	2.98202	Hsa-miR-130b-3p target gene	http://mirtarbase.mbc.nctu.edu.tw	IGF1 UCP1 PPARGC1A LDLR PPARG PARP1 TCF7L2 HHEX STAT3 PPARA TXNIP
0.134811	5	121	6.39644	Hsa-miR-146b-5p target gene	http://mirtarbase.mbc.nctu.edu.tw	DECR1 TLR4 EGFR S100A12 PLEKHG5
0.138169	5	130	5.95361	Hsa-miR-133a-3p target gene	http://mirtarbase.mbc.nctu.edu.tw	IGF1 VEGFA EGFR UCP2 KCNQ1
0.138169	7	256	4.23264	Hsa-miR-132-3p target gene	http://mirtarbase.mbc.nctu.edu.tw	CFTR SIRT1 MMP9 SLC2A1 LDLR EGFR FOXO1
0.138169	6	192	4.83731	Hsa-miR-363-5p target gene	http://mirtarbase.mbc.nctu.edu.tw	TIMP1 MYH14 VEGFA ADIPOQ CYP2B6 TXNIP
0.138169	6	189	4.91409	Hsa-miR-6745 target gene	http://mirtarbase.mbc.nctu.edu.tw	TIMP1 MYH14 VEGFA ADIPOQ CYP2B6 TXNIP
0.162437	8	350	3.53814	Hsa-miR-9-5p target gene	http://mirtarbase.mbc.nctu.edu.tw	NOX4 SIRT1 MMP9 SOD2 VEGFA FOXO1 LMNA PPARA

## Sheet: Text_Mining_TranscriptionFactor
Enrichment FDR	nGenes	Pathway Genes	Fold Enrichment	Pathway	URL	Genes
2.45058e-11	19	342	9.64434	AR target gene	http://www.regnetworkweb.org/download/human.zip	CETP MMP9 CD40 MAPK3 GCK UCP1 PPARGC1A VEGFA APOE PPARG HNF1A CD36 EGFR FOXO1 STAT3 UCP3 UCP2 ADIPOQ INS
1.56213e-06	18	605	5.1649	CEBPB target gene	http://www.regnetworkweb.org/download/human.zip	HDAC9 CETP MAPK3 CD68 ACE2 PPARG IL10 SOD1 EGFR FOXO1 NPHS1 SLC30A8 IGF2 STAT3 INSR DDIT3 UCP3 IRS2
1.7525e-06	5	15	57.866	PDX1 target gene	http://www.regnetworkweb.org/download/human.zip	HNF4A IAPP HHEX NEUROD1 INS
1.86294e-06	11	202	9.45336	ETS1 target gene	http://www.regnetworkweb.org/download/human.zip	NOS1 MMP9 TIMP1 MAPK3 VEGFA KDR IL10 TLR4 PARP1 NOS3 PECAM1
3.36697e-06	9	128	12.2061	HIF1A target gene	http://www.regnetworkweb.org/download/human.zip	TIMP1 MAPK3 GCK VEGFA SLC2A1 KDR CDKN2A STAT3 CYP2B6
4.79984e-06	18	700	4.46395	STAT3 target gene	http://www.regnetworkweb.org/download/human.zip	IGF1 CD40 TIMP1 MAPK3 CCL2 PPARGC1A VEGFA POMC STAT1 IL2RA HNF1A IL10 TLR2 SOD1 EGFR PRKAA2 STAT3 SOCS3
6.43948e-06	8	105	13.2265	PPARA target gene	http://www.regnetworkweb.org/download/human.zip	MMP9 MAPK3 UCP1 PPARGC1A VEGFA CD36 UCP3 PPARA
6.43948e-06	9	144	10.8499	RARA target gene	http://www.regnetworkweb.org/download/human.zip	CETP HNF4A VEGFA PPARG HNF1A PARP1 FOXO1 STAT3 INS
1.51096e-05	17	694	4.2524	RELA target gene	http://www.regnetworkweb.org/download/human.zip	CFTR SIRT1 MMP9 CD40 CCL2 VEGFA STAT1 IL2RA HNF1A TLR4 TLR2 PARP1 EGFR IGF2 STAT3 SOCS3 PPARA
1.64839e-05	10	218	7.96321	STAT5B target gene	http://www.regnetworkweb.org/download/human.zip	IGF1 CD40 STAT1 PPARG IL2RA EGFR CTLA4 STAT3 INSR SOCS3
1.77294e-05	5	29	29.9307	PPARGC1A target gene	http://www.regnetworkweb.org/download/human.zip	SIRT1 HNF4A PPARG FOXO1 PPARA
2.64182e-05	4	14	49.5994	NEUROD1 target gene	http://www.regnetworkweb.org/download/human.zip	GCK IAPP NEUROD1 INS
5.90038e-05	19	970	3.40037	NFKB1 target gene	http://www.regnetworkweb.org/download/human.zip	CFTR NOS1 MMP9 CD40 TIMP1 CCL2 VEGFA TNFSF11 APOE IL2RA HNF1A IL10 TLR4 TLR2 SOD1 PARP1 STAT3 SOCS3 PPARA
0.000142988	9	226	6.9132	SMAD3 target gene	http://www.regnetworkweb.org/download/human.zip	MMP9 HNF4A TIMP1 MAPK3 CCL2 VEGFA CDKN2B FOXO1 LMNA
0.000157786	22	1356	2.81649	PPARG target gene	http://www.regnetworkweb.org/download/human.zip	HSPA5 SLC5A1 MMP9 CD40 GCK UCP1 PPARGC1A VEGFA LDLR APOE PPARG HNF1A CD36 IL10 EGFR FOXO1 IRS1 UCP2 ADIPOQ PPARA KCNJ11 TXNIP
0.000475626	4	30	23.1464	MED1 target gene	http://www.regnetworkweb.org/download/human.zip	HNF4A PPARGC1A PPARG PPARA
0.000475626	5	60	14.4665	NCOA1 target gene	http://www.regnetworkweb.org/download/human.zip	HNF4A PPARGC1A PPARG STAT3 PPARA
0.000661892	4	33	21.0422	EPAS1 target gene	http://www.regnetworkweb.org/download/human.zip	VEGFA SLC2A1 KDR NOS3
0.000676016	8	220	6.31266	CREBBP target gene	http://www.regnetworkweb.org/download/human.zip	HNF4A STAT1 HNF1A CDKN2B TCF7L2 FOXO1 AIRE STAT3
0.000979894	5	73	11.8903	ESR2 target gene	http://www.regnetworkweb.org/download/human.zip	PPARGC1A CD68 PPARG EGFR NOS3
0.000979894	3	14	37.1996	SIRT1 target gene	http://www.regnetworkweb.org/download/human.zip	HNF4A PPARGC1A FOXO1
0.000980224	18	1123	2.78252	CEBPA target gene	http://www.regnetworkweb.org/download/human.zip	CFTR IGF1 HSPA5 FOXP3 CETP HNF4A NOVA2 CD68 LDLR PPARG HNF1A IL10 SOD1 TCF7L2 IRS1 DDIT3 ADIPOQ TXNIP
0.00113353	5	77	11.2726	ETV4 target gene	http://www.regnetworkweb.org/download/human.zip	CETP MMP9 TIMP1 AGTR1 NOS3
0.00122791	5	79	10.9872	RXRG target gene	http://www.regnetworkweb.org/download/human.zip	UCP1 PPARG CD36 ADIPOQ PPARA
0.00125311	2	3	115.732	ZNF467 target gene	http://www.regnetworkweb.org/download/human.zip	STAT1 STAT3
0.00140706	7	190	6.39572	SMAD4 target gene	http://www.regnetworkweb.org/download/human.zip	HNF4A TIMP1 MAPK3 CCL2 CDKN2B TCF7L2 FOXO1
0.0018212	5	88	9.86352	USF2 target gene	http://www.regnetworkweb.org/download/human.zip	PPARGC1A IAPP APOE ABCA1 INS
0.00184148	12	596	3.49526	STAT5A target gene	http://www.regnetworkweb.org/download/human.zip	IGF1 CD40 MAPK3 STAT1 IL2RA EGFR LMNA CTLA4 TBATA STAT3 INSR SOCS3
0.0018498	3	19	27.4102	GTF2I target gene	http://www.regnetworkweb.org/download/human.zip	MAPK3 STAT1 STAT3
0.00207348	4	50	13.8878	WT1 target gene	http://www.regnetworkweb.org/download/human.zip	SOD1 EGFR NPHS1 IGF2
0.00221077	9	356	4.38871	REL target gene	http://www.regnetworkweb.org/download/human.zip	CCL2 IL2RA HNF1A EGFR TCF7L2 FOXO1 IGF2 IRS1 PPARA
0.00228173	3	21	24.7997	NFE2L2 target gene	http://www.regnetworkweb.org/download/human.zip	PPARG EIF2AK3 DDIT3
0.00232491	12	624	3.33842	ESR1 target gene	http://www.regnetworkweb.org/download/human.zip	IGF1 NOS1 HNF4A MAPK3 PPARGC1A APOE PPARG IL10 EGFR FOXO1 NOS3 SOCS3
0.00232491	6	152	6.85255	CTNNB1 target gene	http://www.regnetworkweb.org/download/human.zip	KDR HNF1A EGFR TCF7L2 FOXO1 PECAM1
0.0027084	9	372	4.19995	RXRA target gene	http://www.regnetworkweb.org/download/human.zip	UCP1 PPARGC1A LDLR PPARG CD36 PARP1 INSR ADIPOQ PPARA
0.00280112	2	5	69.4392	NEUROG3 target gene	http://www.regnetworkweb.org/download/human.zip	PAX4 NEUROD1
0.00280112	2	5	69.4392	NRBF2 target gene	http://www.regnetworkweb.org/download/human.zip	HNF4A PPARA
0.00288761	3	24	21.6998	UBTF target gene	http://www.regnetworkweb.org/download/human.zip	MAPK3 IRS1 IRS2
0.00319431	4	60	11.5732	PPARD target gene	http://www.regnetworkweb.org/download/human.zip	UCP1 VEGFA UCP3 UCP2
0.00319431	5	108	8.03695	SP3 target gene	http://www.regnetworkweb.org/download/human.zip	TLR2 AGTR1 CDKN2B NOS3 ABCA1
0.00372856	3	27	19.2887	PIAS2 target gene	http://www.regnetworkweb.org/download/human.zip	STAT1 CDKN2B STAT3
0.00372856	2	6	57.866	MAFA target gene	http://www.regnetworkweb.org/download/human.zip	NEUROD1 INS
0.00375239	4	64	10.8499	XRCC6 target gene	http://www.regnetworkweb.org/download/human.zip	CD40 PARP1 EGFR PECAM1
0.00392935	15	992	2.62497	STAT1 target gene	http://www.regnetworkweb.org/download/human.zip	IGF1 FOXP3 CD40 TIMP1 CCL2 VEGFA STAT1 KDR APOE IL2RA TLR2 SOD1 EGFR STAT3 SOCS3
0.00637636	2	8	43.3995	IRF9 target gene	http://www.regnetworkweb.org/download/human.zip	STAT1 STAT3
0.00676402	3	34	15.3175	PIAS3 target gene	http://www.regnetworkweb.org/download/human.zip	STAT1 CDKN2B STAT3
0.00917838	3	38	13.7051	NCOA6 target gene	http://www.regnetworkweb.org/download/human.zip	HNF4A PPARG PARP1
0.00969561	3	39	13.3537	CTBP1 target gene	http://www.regnetworkweb.org/download/human.zip	HDAC9 NOS1 TCF7L2
0.0102251	3	40	13.0199	NRIP1 target gene	http://www.regnetworkweb.org/download/human.zip	HNF4A PPARG PPARA
0.0144105	14	1030	2.35958	TP53 target gene	http://www.regnetworkweb.org/download/human.zip	SIRT1 HNF4A MAPK3 PPARGC1A VEGFA STAT1 PTPN22 LBX1 PARP1 EGFR NOS3 IGF2 STAT3 PLEKHG5
0.0144105	21	1890	1.92887	JUN target gene	http://www.regnetworkweb.org/download/human.zip	IGF1 HSPA5 MOK MMP9 TIMP1 MAPK3 GCK CCL2 VEGFA POMC STAT1 APOE SOD1 HHEX AIRE LMNA NOS3 ABCA1 STAT3 DDIT3 PPARA
0.0150853	2	13	26.7074	ETV6 target gene	http://www.regnetworkweb.org/download/human.zip	HDAC9 MAPK3
0.0190346	3	51	10.2116	PIAS4 target gene	http://www.regnetworkweb.org/download/human.zip	STAT1 CDKN2B STAT3
0.0231478	3	55	9.46898	NCOR1 target gene	http://www.regnetworkweb.org/download/human.zip	HDAC9 PPARG PPARA
0.0244975	2	17	20.4233	NR1H3 target gene	http://www.regnetworkweb.org/download/human.zip	SIRT1 PPARA
0.025928	3	58	8.97921	PIAS1 target gene	http://www.regnetworkweb.org/download/human.zip	STAT1 CDKN2B STAT3
0.0270295	16	1366	2.03336	HNF4A target gene	http://www.regnetworkweb.org/download/human.zip	SIRT1 HNF4A PPARGC1A VEGFA IFIH1 SLC2A1 HNF1A SOD1 FABP2 FOXO1 LMNA PRKAA2 INSR DDIT3 UCP3 KCNQ1
0.0270295	10	663	2.61837	ATF1 target gene	http://www.regnetworkweb.org/download/human.zip	CFTR HSPA5 IGF2BP2 NOS1 UCP1 IL10 LBX1 HHEX OMA1 STAT3
0.0284993	2	19	18.2735	MCM5 target gene	http://www.regnetworkweb.org/download/human.zip	STAT1 CDKN2A
0.0299711	6	283	3.68052	TCF4 target gene	http://www.regnetworkweb.org/download/human.zip	CD40 PAX4 PARP1 NEUROD1 IGF2 DDIT3
0.0299711	7	374	3.24916	NR2F1 target gene	http://www.regnetworkweb.org/download/human.zip	HNF4A PPARGC1A FABP2 LMNA INSR UCP3 KCNQ1
0.0299711	3	63	8.26657	HDAC3 target gene	http://www.regnetworkweb.org/download/human.zip	HDAC9 PPARG STAT3
0.0299711	2	20	17.3598	HES1 target gene	http://www.regnetworkweb.org/download/human.zip	SIRT1 STAT3
0.0308276	17	1527	1.93266	CREB1 target gene	http://www.regnetworkweb.org/download/human.zip	CFTR MOK NOS1 TIMP1 NOVA2 PAX4 UCP1 PPARGC1A VEGFA PPARG IL10 IGF2 STAT3 IRS1 IRS2 PPARA INS
0.0315315	2	21	16.5331	NR0B2 target gene	http://www.regnetworkweb.org/download/human.zip	HNF4A PPARG
0.0329053	3	67	7.77305	IKBKB target gene	http://www.regnetworkweb.org/download/human.zip	IRS1 EIF2AK3 IRS2
0.0335236	2	22	15.7816	NMI target gene	http://www.regnetworkweb.org/download/human.zip	STAT1 STAT3
0.0366226	8	495	2.80562	TAL1 target gene	http://www.regnetworkweb.org/download/human.zip	CD40 MAPK3 PAX4 NOS3 IGF2 DDIT3 UCP3 IRS2
0.0386035	2	24	14.4665	NPM1 target gene	http://www.regnetworkweb.org/download/human.zip	PARP1 IRS1
0.0412066	2	25	13.8878	ERG target gene	http://www.regnetworkweb.org/download/human.zip	MMP9 NOS3
0.0464176	3	78	6.67685	SMURF2 target gene	http://www.regnetworkweb.org/download/human.zip	KDR EGFR TXNIP
0.0488137	8	526	2.64027	NFIC target gene	http://www.regnetworkweb.org/download/human.zip	PON1 NOS1 CCL2 SOD1 INSR IRS2 TXNIP KCNQ1
0.0504575	9	640	2.44122	EP300 target gene	http://www.regnetworkweb.org/download/human.zip	SIRT1 PDHX STAT1 HNF1A CDKN2B TCF7L2 NEUROD1 STAT3 PPARA
0.0533409	4	155	4.47995	RXRB target gene	http://www.regnetworkweb.org/download/human.zip	UCP1 PPARG CD36 ADIPOQ
0.0582928	2	31	11.1999	XRCC5 target gene	http://www.regnetworkweb.org/download/human.zip	CD40 PARP1
0.0633852	14	1282	1.89577	MEF2A target gene	http://www.regnetworkweb.org/download/human.zip	HDAC9 GCK PPARGC1A LDLR PTPN22 CD36 IL10 LBX1 EGFR NEUROD1 DDIT3 IRS2 PPARA ENPP1
0.0648418	2	34	10.2116	CEBPD target gene	http://www.regnetworkweb.org/download/human.zip	CFTR CETP
0.0648418	2	35	9.91989	COPS5 target gene	http://www.regnetworkweb.org/download/human.zip	HNF4A PPARG
0.0648418	1	3	57.866	ETV7 target gene	http://www.regnetworkweb.org/download/human.zip	MAPK3
0.0648418	1	3	57.866	HNF1B target gene	http://www.regnetworkweb.org/download/human.zip	HNF1A
0.0648418	1	3	57.866	PCGF2 target gene	http://www.regnetworkweb.org/download/human.zip	LMNA
0.0648418	2	34	10.2116	WWP1 target gene	http://www.regnetworkweb.org/download/human.zip	KDR EGFR
0.0648418	1	3	57.866	ZNF148 target gene	http://www.regnetworkweb.org/download/human.zip	STAT3
0.0648418	1	3	57.866	ZNF7 target gene	http://www.regnetworkweb.org/download/human.zip	MAPK3
0.0648418	1	3	57.866	ZNHIT3 target gene	http://www.regnetworkweb.org/download/human.zip	HNF4A
0.065426	6	359	2.90136	FOXC1 target gene	http://www.regnetworkweb.org/download/human.zip	FOXP3 CD68 ABCA1 IRS2 KCNJ11 TXNIP
0.0668288	2	36	9.64434	TRIP6 target gene	http://www.regnetworkweb.org/download/human.zip	TLR2 PRKAA2
0.0767122	4	183	3.79449	SMAD2 target gene	http://www.regnetworkweb.org/download/human.zip	HNF4A MAPK3 CDKN2B INSR
0.0767122	1	4	43.3995	FOXM1 target gene	http://www.regnetworkweb.org/download/human.zip	STAT3
0.0767122	2	40	8.6799	HDAC4 target gene	http://www.regnetworkweb.org/download/human.zip	HDAC9 MAPK3
0.0767122	1	4	43.3995	HIC1 target gene	http://www.regnetworkweb.org/download/human.zip	SIRT1
0.0767122	2	39	8.90246	KHDRBS1 target gene	http://www.regnetworkweb.org/download/human.zip	STAT3 INSR
0.0767122	1	4	43.3995	NRF1 target gene	http://www.regnetworkweb.org/download/human.zip	PPARGC1A
0.0767122	1	4	43.3995	SERTAD1 target gene	http://www.regnetworkweb.org/download/human.zip	CDKN2A
0.0767122	1	4	43.3995	TAL2 target gene	http://www.regnetworkweb.org/download/human.zip	MAPK3
0.0773788	2	41	8.4682	EIF2AK2 target gene	http://www.regnetworkweb.org/download/human.zip	STAT1 STAT3
0.0786208	5	283	3.0671	NKX2-2 target gene	http://www.regnetworkweb.org/download/human.zip	GCK IAPP AGTR1 HHEX INS
0.0820186	7	499	2.43524	HNF1A target gene	http://www.regnetworkweb.org/download/human.zip	HDAC9 HNF4A PPARGC1A HNF1A SLC30A8 STAT3 PPARA
0.0820186	2	43	8.07433	THRB target gene	http://www.regnetworkweb.org/download/human.zip	PPARGC1A FOXO1
0.0833363	6	395	2.63693	MYB target gene	http://www.regnetworkweb.org/download/human.zip	IGF1 GSTM1 PARP1 EGFR HHEX DDIT3
0.0833363	1	5	34.7196	HOXB2 target gene	http://www.regnetworkweb.org/download/human.zip	SOD1
0.0833363	1	5	34.7196	BRD8 target gene	http://www.regnetworkweb.org/download/human.zip	PPARG
0.0833363	1	5	34.7196	CENPB target gene	http://www.regnetworkweb.org/download/human.zip	PARP1
0.0833363	1	5	34.7196	GATA6 target gene	http://www.regnetworkweb.org/download/human.zip	HHEX
0.0833363	2	44	7.89082	NCOA2 target gene	http://www.regnetworkweb.org/download/human.zip	HNF4A PPARG
0.0833363	1	5	34.7196	PDLIM4 target gene	http://www.regnetworkweb.org/download/human.zip	ABCA1
0.0833363	1	5	34.7196	PPARGC1B target gene	http://www.regnetworkweb.org/download/human.zip	HNF4A
0.0833363	1	5	34.7196	SOX17 target gene	http://www.regnetworkweb.org/download/human.zip	TCF7L2
0.0833363	1	5	34.7196	ZNF423 target gene	http://www.regnetworkweb.org/download/human.zip	PARP1
0.0925256	6	413	2.52201	RREB1 target gene	http://www.regnetworkweb.org/download/human.zip	WFS1 TCF7L2 NEUROD1 IGF2 IRS1 DDIT3
0.0925256	4	212	3.27543	HSF1 target gene	http://www.regnetworkweb.org/download/human.zip	MAPK3 STAT1 KCNJ11 KCNQ1
0.0925256	1	6	28.933	HOXB13 target gene	http://www.regnetworkweb.org/download/human.zip	TCF7L2
0.0925256	1	6	28.933	ATF6B target gene	http://www.regnetworkweb.org/download/human.zip	DDIT3
0.0925256	1	6	28.933	CTNNBIP1 target gene	http://www.regnetworkweb.org/download/human.zip	TCF7L2
0.0925256	2	49	7.08563	DAXX target gene	http://www.regnetworkweb.org/download/human.zip	TCF7L2 STAT3
0.0925256	1	6	28.933	RBM14 target gene	http://www.regnetworkweb.org/download/human.zip	PARP1
0.0925256	1	6	28.933	SRSF6 target gene	http://www.regnetworkweb.org/download/human.zip	PPARGC1A
0.0925256	1	6	28.933	ZBTB32 target gene	http://www.regnetworkweb.org/download/human.zip	TXNIP
0.0935347	2	51	6.80777	RARG target gene	http://www.regnetworkweb.org/download/human.zip	CETP INS
0.0972731	6	426	2.44504	FOXO1 target gene	http://www.regnetworkweb.org/download/human.zip	SIRT1 HNF4A PPARGC1A PPARG LMNA INSR
0.0980231	5	324	2.67898	STAT4 target gene	http://www.regnetworkweb.org/download/human.zip	CCL2 IL2RA SOD1 STAT3 SOCS3
0.0980231	1	7	24.7997	E4F1 target gene	http://www.regnetworkweb.org/download/human.zip	CDKN2A
0.0980231	3	130	4.00611	HDAC1 target gene	http://www.regnetworkweb.org/download/human.zip	HDAC9 STAT3 TXNIP
0.0980231	1	7	24.7997	HIST1H1B target gene	http://www.regnetworkweb.org/download/human.zip	SIRT1
0.0980231	1	7	24.7997	HSF4 target gene	http://www.regnetworkweb.org/download/human.zip	MAPK3
0.0980231	1	7	24.7997	MED6 target gene	http://www.regnetworkweb.org/download/human.zip	PARP1
0.0980231	1	7	24.7997	MYBBP1A target gene	http://www.regnetworkweb.org/download/human.zip	PPARGC1A
0.0980231	1	7	24.7997	PITX1 target gene	http://www.regnetworkweb.org/download/human.zip	NEUROD1
0.0980231	1	7	24.7997	SRSF5 target gene	http://www.regnetworkweb.org/download/human.zip	PPARGC1A
0.098262	2	55	6.31266	TLE1 target gene	http://www.regnetworkweb.org/download/human.zip	HNF1A HHEX
0.0991486	5	327	2.6544	NFE2 target gene	http://www.regnetworkweb.org/download/human.zip	MMP9 TIMP1 SOD1 LMNA ABCA1
0.105004	5	333	2.60658	FOXD1 target gene	http://www.regnetworkweb.org/download/human.zip	IGF1 PPARGC1A FOXO1 PLEKHG5 INS
0.105737	2	58	5.98614	RARB target gene	http://www.regnetworkweb.org/download/human.zip	CETP INS
0.105959	1	8	21.6998	BATF target gene	http://www.regnetworkweb.org/download/human.zip	DDIT3
0.105959	1	8	21.6998	CSDA target gene	http://www.regnetworkweb.org/download/human.zip	VEGFA
0.105959	1	8	21.6998	NR1I3 target gene	http://www.regnetworkweb.org/download/human.zip	PPARGC1A
0.108246	3	140	3.71996	SMAD1 target gene	http://www.regnetworkweb.org/download/human.zip	TIMP1 MAPK3 CDKN2B
0.108246	2	60	5.7866	PML target gene	http://www.regnetworkweb.org/download/human.zip	HHEX STAT3
0.108246	2	60	5.7866	NCOR2 target gene	http://www.regnetworkweb.org/download/human.zip	PPARG PPARA
0.111488	1	9	19.2887	HOXA5 target gene	http://www.regnetworkweb.org/download/human.zip	FOXO1
0.111488	6	460	2.26432	BACH1 target gene	http://www.regnetworkweb.org/download/human.zip	NOX4 MMP9 MYH14 LMNA NEUROD1 NOS3
0.111488	1	9	19.2887	AIP target gene	http://www.regnetworkweb.org/download/human.zip	PPARA
0.111488	1	9	19.2887	ELF3 target gene	http://www.regnetworkweb.org/download/human.zip	EGFR
0.111488	1	9	19.2887	NR1H4 target gene	http://www.regnetworkweb.org/download/human.zip	PPARGC1A
0.111488	1	9	19.2887	TCEB2 target gene	http://www.regnetworkweb.org/download/human.zip	SOCS3
0.116313	11	1117	1.70956	REST target gene	http://www.regnetworkweb.org/download/human.zip	ABCC8 HDAC9 SLC5A1 PPARGC1A SOD2 SLC2A1 LBX1 CDKN2B NEUROD1 SOCS3 KCNJ11
0.116313	9	850	1.8381	TCF3 target gene	http://www.regnetworkweb.org/download/human.zip	HNF4A MAPK3 PAX4 TLR2 IRS1 PLEKHG5 DDIT3 IRS2 PPARA
0.116313	1	10	17.3598	ERCC6 target gene	http://www.regnetworkweb.org/download/human.zip	PARP1
0.116313	1	10	17.3598	HEY2 target gene	http://www.regnetworkweb.org/download/human.zip	SIRT1
0.116313	1	10	17.3598	MED14 target gene	http://www.regnetworkweb.org/download/human.zip	HNF4A
0.116313	1	10	17.3598	NCOA4 target gene	http://www.regnetworkweb.org/download/human.zip	PPARG
0.116313	1	10	17.3598	PCBD1 target gene	http://www.regnetworkweb.org/download/human.zip	HNF1A
0.116313	1	10	17.3598	PROX1 target gene	http://www.regnetworkweb.org/download/human.zip	HNF4A
0.116313	1	10	17.3598	RNF19A target gene	http://www.regnetworkweb.org/download/human.zip	SOD1
0.116313	1	10	17.3598	SIN3B target gene	http://www.regnetworkweb.org/download/human.zip	HDAC9
0.119882	2	70	4.95994	PGR target gene	http://www.regnetworkweb.org/download/human.zip	VEGFA PIK3CD
0.119882	1	11	15.7816	CDX2 target gene	http://www.regnetworkweb.org/download/human.zip	HNF1A
0.119882	2	70	4.95994	IKBKG target gene	http://www.regnetworkweb.org/download/human.zip	IRS1 IRS2
0.119882	1	11	15.7816	IRF2 target gene	http://www.regnetworkweb.org/download/human.zip	STAT1
0.119882	1	11	15.7816	NR0B1 target gene	http://www.regnetworkweb.org/download/human.zip	PPARG
0.119882	1	11	15.7816	PAWR target gene	http://www.regnetworkweb.org/download/human.zip	HSPA5
0.119882	1	11	15.7816	RUVBL1 target gene	http://www.regnetworkweb.org/download/human.zip	TCF7L2
0.119882	1	11	15.7816	TCEB1 target gene	http://www.regnetworkweb.org/download/human.zip	SOCS3
0.119882	1	11	15.7816	TOP2B target gene	http://www.regnetworkweb.org/download/human.zip	MAPK3
0.124378	6	491	2.12136	NR3C1 target gene	http://www.regnetworkweb.org/download/human.zip	MAPK3 NOVA2 PPARGC1A LMNA STAT3 TXNIP
0.125718	1	12	14.4665	ELK4 target gene	http://www.regnetworkweb.org/download/human.zip	MAPK3
0.125718	2	73	4.75611	NFKBIA target gene	http://www.regnetworkweb.org/download/human.zip	TNFSF11 EIF2AK3
0.125718	1	12	14.4665	SPIB target gene	http://www.regnetworkweb.org/download/human.zip	MAPK3
0.125718	1	12	14.4665	SUB1 target gene	http://www.regnetworkweb.org/download/human.zip	HNF4A
0.125718	1	12	14.4665	TRIB3 target gene	http://www.regnetworkweb.org/download/human.zip	DDIT3
0.126724	2	74	4.69184	KAT5 target gene	http://www.regnetworkweb.org/download/human.zip	LMNA STAT3
0.130439	5	385	2.25452	PAX6 target gene	http://www.regnetworkweb.org/download/human.zip	GCK PDHX VEGFA IAPP INS
0.130439	11	1163	1.64194	POU3F2 target gene	http://www.regnetworkweb.org/download/human.zip	IGF1 SLC5A1 HNF4A TNFSF11 CD36 IL10 LMNA NEUROD1 EIF2AK3 IRS2 KCNJ11
0.130439	1	13	13.3537	HOXA10 target gene	http://www.regnetworkweb.org/download/human.zip	FOXO1
0.130439	1	13	13.3537	ESRRG target gene	http://www.regnetworkweb.org/download/human.zip	PPARGC1A
0.130439	1	13	13.3537	NR1I2 target gene	http://www.regnetworkweb.org/download/human.zip	PPARGC1A
0.130439	1	13	13.3537	SOX8 target gene	http://www.regnetworkweb.org/download/human.zip	HHEX
0.133391	2	78	4.45123	ETS2 target gene	http://www.regnetworkweb.org/download/human.zip	MMP9 MAPK3
0.136228	1	14	12.3999	CEBPG target gene	http://www.regnetworkweb.org/download/human.zip	DDIT3
0.136228	1	14	12.3999	EDF1 target gene	http://www.regnetworkweb.org/download/human.zip	PPARG
0.136228	1	14	12.3999	PNRC2 target gene	http://www.regnetworkweb.org/download/human.zip	HNF4A
0.136228	1	14	12.3999	SMARCD3 target gene	http://www.regnetworkweb.org/download/human.zip	PPARG
0.141411	2	82	4.2341	ZBTB16 target gene	http://www.regnetworkweb.org/download/human.zip	HDAC9 TXNIP
0.143187	1	15	11.5732	FOXG1 target gene	http://www.regnetworkweb.org/download/human.zip	FOXO1
0.143187	1	15	11.5732	GATA4 target gene	http://www.regnetworkweb.org/download/human.zip	MAPK3
0.148439	7	660	1.84119	STAT2 target gene	http://www.regnetworkweb.org/download/human.zip	IGF1 FOXP3 CCL2 STAT1 APOE SOD1 SOCS3
0.149872	1	16	10.8499	CIITA target gene	http://www.regnetworkweb.org/download/human.zip	STAT1
0.149872	1	16	10.8499	ESRRA target gene	http://www.regnetworkweb.org/download/human.zip	PPARGC1A
0.154339	11	1218	1.5678	FOS target gene	http://www.regnetworkweb.org/download/human.zip	HSPA5 NOS1 MMP9 HNF4A TIMP1 MAPK3 VEGFA STAT1 HNF1A LMNA DDIT3
0.15712	1	17	10.2116	NR2C2 target gene	http://www.regnetworkweb.org/download/human.zip	HNF4A
0.164166	1	18	9.64434	ZBTB17 target gene	http://www.regnetworkweb.org/download/human.zip	CDKN2B
0.164166	1	18	9.64434	NFAT5 target gene	http://www.regnetworkweb.org/download/human.zip	FOXP3
0.171905	1	19	9.13674	CEBPE target gene	http://www.regnetworkweb.org/download/human.zip	DDIT3
0.178594	1	20	8.6799	HNRNPD target gene	http://www.regnetworkweb.org/download/human.zip	IGF2BP2
0.178594	1	20	8.6799	NR1H2 target gene	http://www.regnetworkweb.org/download/human.zip	SIRT1
0.1851	1	21	8.26657	MYBL2 target gene	http://www.regnetworkweb.org/download/human.zip	PARP1
0.1851	1	21	8.26657	HMGA1 target gene	http://www.regnetworkweb.org/download/human.zip	PPARG
0.191406	10	1142	1.52012	GATA1 target gene	http://www.regnetworkweb.org/download/human.zip	HDAC9 MAPK3 SLC2A1 PPARG HHEX NPHS1 NOS3 STAT3 IRS1 INSR
0.191406	6	587	1.77443	EGR2 target gene	http://www.regnetworkweb.org/download/human.zip	HDAC9 FOXP3 SIRT1 PRKAA2 IGF2 PPARA
0.191406	7	721	1.68542	TBP target gene	http://www.regnetworkweb.org/download/human.zip	HSPA5 FOXP3 IL10 SOD1 NPHS1 ABCA1 IGF2
0.191406	2	104	3.33842	2623 target gene	http://www.regnetworkweb.org/download/human.zip	NOS3 UCP3
0.191406	3	212	2.45658	6256 target gene	http://www.regnetworkweb.org/download/human.zip	LDLR HNF1A IRS1
0.191406	4	330	2.10422	PATZ1 target gene	http://www.regnetworkweb.org/download/human.zip	NOVA2 SLC2A1 FOXO1 DDIT3
0.191406	6	584	1.78354	ATF3 target gene	http://www.regnetworkweb.org/download/human.zip	IGF2BP2 LBX1 HHEX OMA1 STAT3 DDIT3
0.191406	1	22	7.89082	HCFC1 target gene	http://www.regnetworkweb.org/download/human.zip	PPARGC1A
0.191406	1	22	7.89082	TRIM27 target gene	http://www.regnetworkweb.org/download/human.zip	ABCA1
0.191857	1	23	7.54774	MITF target gene	http://www.regnetworkweb.org/download/human.zip	MAPK3
0.198679	1	24	7.23325	BCL6 target gene	http://www.regnetworkweb.org/download/human.zip	HDAC9
0.199551	5	465	1.86665	NFKB2 target gene	http://www.regnetworkweb.org/download/human.zip	MMP9 CD40 CCL2 TLR2 EGFR
